# Supplementary material for: MosCoverY: A method to estimate mosaic loss of Y chromosome from sequencing coverage data
Source: Am J Hum Genet. 2025 Sep 11;112(10):2509–19. doi: 10.1016/j.ajhg.2025.08.016 (PMC12696490; doi:10.1016/j.ajhg.2025.08.016)
Supplement: Table S1. All exons used to calculate normalized chrY coverage with normalizing groups (IDT xGen Exome Research Panel v.1.0) [file mmc2.xlsx]

## Sheet: Sheet1
Table S1 - All exons used to calculate normalized chrY coverage with normalizing groups (IDT xGen Exome Research Panel v1.0)
#exon_group - group of exons matched on length GC-content. For each of 173 exons on chrY there are 100 autosomal exons in each group.
Chrom	start	end	exon_group
chr1	945517	945653	24
chr1	948489	948603	78
chr1	955922	956013	77
chr1	1013573	1013576	125
chr1	1022200	1022462	141
chr1	9007309	9007385	136
chr1	9018222	9018375	160
chr1	9019208	9019333	145
chr1	9022917	9023078	149
chr1	9037585	9037789	22
chr1	9047609	9047734	108
chr1	9057447	9057608	8
chr1	9242572	9242974	141
chr1	14180434	14180592	172
chr1	15114470	15114635	139
chr1	15168473	15168777	129
chr1	15171180	15171278	33
chr1	15272322	15272529	22
chr1	15352876	15352984	172
chr1	15360477	15360703	62
chr1	15365826	15365933	58
chr1	15374501	15374631	29
chr1	15375602	15375730	44
chr1	15380700	15380796	3
chr1	15425870	15426018	144
chr1	15495272	15495452	133
chr1	15518109	15518395	23
chr1	15529105	15529272	14
chr1	15536474	15536814	110
chr1	15548269	15548428	88
chr1	15559525	15559656	24
chr1	15567098	15567269	7
chr1	15567777	15568177	129
chr1	15577684	15577864	139
chr1	15626668	15626798	156
chr1	15630324	15630561	23
chr1	15638306	15638434	67
chr1	15656420	15656609	63
chr1	15656616	15656679	136
chr1	15719733	15719920	146
chr1	15720338	15720487	144
chr1	15721328	15721388	79
chr1	15732611	15732728	78
chr1	15774617	15774922	141
chr1	15807373	15807649	134
chr1	15873142	15874395	66
chr1	15916127	15916279	71
chr1	15918925	15919051	69
chr1	15919403	15919517	172
chr1	15920869	15920983	91
chr1	15922248	15922349	127
chr1	16033610	16033658	80
chr1	16056868	16056916	21
chr1	16252287	16252404	145
chr1	16294782	16294917	101
chr1	16391374	16391424	10
chr1	16400719	16400892	133
chr1	16404966	16405104	29
chr1	16427863	16428015	160
chr1	16431242	16431371	29
chr1	16563942	16564186	62
chr1	16564806	16564918	58
chr1	16574617	16574692	28
chr1	16580744	16580941	150
chr1	16587049	16587245	90
chr1	16937640	16937737	33
chr1	17018880	17018958	164
chr1	17022607	17022730	145
chr1	17027748	17027865	91
chr1	17028599	17028736	15
chr1	17033059	17033145	164
chr1	17074855	17074949	33
chr1	17092407	17092533	145
chr1	20745542	20745656	30
chr1	20747543	20747655	169
chr1	20757165	20757256	3
chr1	20765376	20765531	87
chr1	20767583	20767664	122
chr1	20770929	20771073	89
chr1	20773450	20773610	172
chr1	20775953	20776005	119
chr1	20776596	20776750	87
chr1	20779811	20779911	128
chr1	20780344	20780440	75
chr1	20810737	20810884	171
chr1	20813157	20813239	72
chr1	20817391	20817538	131
chr1	20825099	20825198	26
chr1	20827616	20827698	162
chr1	20829146	20829272	158
chr1	20849414	20849530	100
chr1	20857402	20857497	9
chr1	20860384	20860517	53
chr1	20862227	20862332	42
chr1	20864475	20864712	62
chr1	20865115	20865262	14
chr1	20879322	20879520	106
chr1	20899696	20899943	115
chr1	20941243	20941395	49
chr1	20973001	20973099	6
chr1	21233557	21233661	2
chr1	21236745	21236844	28
chr1	21260270	21260392	145
chr1	21345375	21345378	125
chr1	21468440	21468585	154
chr1	21468687	21468897	22
chr1	21470631	21470734	6
chr1	21474899	21474951	80
chr1	21479348	21479400	19
chr1	21480050	21480223	5
chr1	21481596	21481769	157
chr1	21554081	21554142	21
chr1	21575732	21575924	135
chr1	21576521	21576641	78
chr1	21603834	21603912	4
chr1	21611715	21611816	125
chr1	21612025	21612109	94
chr1	21613175	21613229	19
chr1	25686439	25686536	26
chr1	25758591	25758709	78
chr1	25805141	25805275	138
chr1	25823620	25823748	29
chr1	25829508	25829830	129
chr1	25837412	25837554	88
chr1	25885722	25885869	144
chr1	25901490	25901682	90
chr1	25903640	25903813	5
chr1	25904663	25904738	159
chr1	25961988	25962083	75
chr1	25974479	25974650	169
chr1	25976681	25976773	168
chr1	25983945	25984087	144
chr1	25988230	25988327	75
chr1	26038957	26039305	141
chr1	26041699	26041805	173
chr1	26051872	26051883	125
chr1	26060265	26060361	168
chr1	26183196	26183256	4
chr1	26193786	26193888	170
chr1	26197685	26197783	127
chr1	26198285	26198419	24
chr1	26200829	26201041	147
chr1	26202488	26202542	27
chr1	26239783	26239838	18
chr1	26244165	26244318	144
chr1	26257596	26257730	101
chr1	26259616	26259802	7
chr1	26268482	26268635	34
chr1	26271013	26271107	6
chr1	26272020	26272071	32
chr1	26281057	26281123	4
chr1	26302812	26302883	136
chr1	26318017	26318071	19
chr1	26320170	26320302	24
chr1	26362115	26362175	18
chr1	26374277	26374290	125
chr1	26432945	26433008	21
chr1	26438167	26438284	78
chr1	26472612	26472627	125
chr1	26473482	26473527	77
chr1	26546866	26546983	78
chr1	26551396	26551477	3
chr1	26554595	26554738	160
chr1	26555150	26555221	126
chr1	26561044	26561134	99
chr1	26762972	26763285	137
chr1	26766220	26766366	93
chr1	26766456	26766566	9
chr1	26771118	26771326	22
chr1	26773579	26773717	138
chr1	26797562	26797844	134
chr1	27612913	27613122	135
chr1	27614849	27614926	136
chr1	27616856	27617006	144
chr1	27623041	27623144	6
chr1	27727471	27727536	20
chr1	27732602	27732657	123
chr1	27734030	27734183	51
chr1	27749067	27749154	49
chr1	27755194	27755330	172
chr1	27759525	27759627	86
chr1	27793532	27793632	170
chr1	27812162	27812268	9
chr1	27819649	27819732	94
chr1	27822230	27822329	116
chr1	27832755	27832816	128
chr1	27838698	27838852	71
chr1	27843185	27843330	101
chr1	27885866	27885922	102
chr1	27897004	27897121	152
chr1	28691584	28691709	81
chr1	28692941	28693045	28
chr1	28696926	28697084	8
chr1	28710519	28710642	108
chr1	28738258	28738338	164
chr1	28858953	28859303	137
chr1	28889785	28889862	28
chr1	28890902	28891003	31
chr1	28902213	28902353	30
chr1	28989355	28989435	17
chr1	28993329	28993542	60
chr1	28997214	28997319	42
chr1	29011864	29011907	80
chr1	29015691	29015767	122
chr1	29033092	29033245	131
chr1	29035825	29035923	127
chr1	29058588	29058645	2
chr1	29058810	29058852	103
chr1	29064981	29065221	68
chr1	29068732	29068783	18
chr1	29069165	29069471	47
chr1	29070363	29070678	54
chr1	29096154	29096604	1
chr1	29097806	29097935	156
chr1	29109335	29109437	125
chr1	29112367	29112448	162
chr1	29115698	29115797	33
chr1	29149016	29149226	135
chr1	29223139	29223260	145
chr1	29258504	29258776	141
chr1	29275447	29275756	137
chr1	29310743	29310780	128
chr1	29311642	29311759	78
chr1	30735172	30735265	2
chr1	30737603	30737699	86
chr1	30741639	30741716	3
chr1	30873210	30873377	139
chr1	30936642	30936835	147
chr1	30941150	30941272	121
chr1	30945345	30945483	108
chr1	30950126	30950261	156
chr1	30952233	30952363	155
chr1	30967166	30967310	93
chr1	30974650	30974802	160
chr1	30995053	30995220	171
chr1	31006993	31007102	155
chr1	31028795	31028864	125
chr1	31185246	31185327	168
chr1	31260071	31260121	109
chr1	31260954	31261080	14
chr1	31261528	31261632	77
chr1	31269157	31269240	85
chr1	31269293	31269325	18
chr1	31281373	31281496	81
chr1	31291912	31292006	26
chr1	31318166	31318236	104
chr1	31319108	31319166	19
chr1	31348828	31348974	131
chr1	31364031	31364193	151
chr1	31367392	31367494	167
chr1	31579203	31579267	79
chr1	31580287	31580797	137
chr1	31583148	31583241	33
chr1	31654791	31654858	104
chr1	31700040	31700115	4
chr1	31701386	31701517	29
chr1	31736320	31736390	136
chr1	31908851	31908960	52
chr1	31910037	31910112	35
chr1	31915894	31915987	48
chr1	31918969	31919065	99
chr1	32030297	32030422	69
chr1	32033187	32033334	34
chr1	32037834	32038119	23
chr1	32039514	32039573	25
chr1	32076762	32076846	4
chr1	32077163	32077318	160
chr1	32091671	32092011	141
chr1	32094783	32094971	135
chr1	32102430	32102673	23
chr1	32154587	32154721	172
chr1	32159399	32159531	153
chr1	32160614	32160703	99
chr1	32162360	32162524	139
chr1	32166104	32166230	169
chr1	32167168	32167296	140
chr1	32181241	32181577	137
chr1	32192656	32192731	168
chr1	32194064	32194160	4
chr1	32204673	32204798	156
chr1	32207001	32207120	145
chr1	32209093	32209359	141
chr1	32212069	32212201	29
chr1	32222441	32222444	125
chr1	32222537	32222630	3
chr1	32224409	32224475	126
chr1	32230926	32231019	99
chr1	32231114	32231196	94
chr1	32274197	32274434	23
chr1	32274736	32275083	141
chr1	32279580	32279747	139
chr1	32302620	32302733	52
chr1	32324478	32324553	28
chr1	32329067	32329160	6
chr1	32332089	32332242	8
chr1	32332700	32332749	18
chr1	32376261	32376741	137
chr1	32381213	32381268	20
chr1	32383829	32384048	23
chr1	32592931	32593754	11
chr1	32627507	32627544	128
chr1	32633644	32633727	162
chr1	32633950	32634072	140
chr1	32650428	32650565	169
chr1	32651913	32652061	34
chr1	32657426	32657572	101
chr1	32668224	32668398	92
chr1	32668971	32669132	8
chr1	32669230	32669357	81
chr1	32669485	32669563	48
chr1	32672641	32672699	79
chr1	32672790	32672901	118
chr1	32684257	32684382	169
chr1	32780084	32780278	133
chr1	32781047	32781145	33
chr1	32782403	32782539	24
chr1	32786939	32787075	30
chr1	32791161	32791254	99
chr1	32797762	32797843	48
chr1	32806481	32806611	29
chr1	32810590	32810766	150
chr1	32868189	32868388	135
chr1	32893523	32893629	173
chr1	32944018	32944159	15
chr1	32945513	32945628	155
chr1	32949568	32949774	22
chr1	33014521	33014594	168
chr1	33019688	33020161	47
chr1	33021366	33021461	99
chr1	33092049	33092222	157
chr1	33093281	33093416	93
chr1	33274896	33275330	11
chr1	33328869	33329146	137
chr1	33479288	33479705	141
chr1	33488464	33488651	147
chr1	33493186	33493615	137
chr1	33533795	33533907	143
chr1	33542719	33542896	146
chr1	33559299	33559473	133
chr1	33567592	33567841	23
chr1	33571531	33571726	133
chr1	33587087	33587168	32
chr1	33605862	33605988	156
chr1	33622166	33622271	2
chr1	33624518	33624643	138
chr1	33626485	33626581	3
chr1	33646647	33646835	147
chr1	33657945	33658137	135
chr1	33700516	33700673	172
chr1	33724515	33724704	146
chr1	33725348	33725536	133
chr1	33739139	33739334	135
chr1	33772568	33772751	146
chr1	33864191	33864752	129
chr1	34165746	34165813	126
chr1	34177789	34178109	137
chr1	34212209	34212406	133
chr1	34981943	34982119	157
chr1	34988823	34989276	39
chr1	34992233	34992387	87
chr1	35003967	35004005	161
chr1	35005131	35005272	13
chr1	35006950	35007098	60
chr1	35008751	35008924	61
chr1	35010446	35010597	59
chr1	35011889	35012005	152
chr1	35012430	35012581	98
chr1	35013327	35013721	102
chr1	35014696	35014888	70
chr1	35014987	35015162	41
chr1	35019352	35019602	150
chr1	35093987	35094083	26
chr1	35097316	35097566	115
chr1	35104556	35104769	50
chr1	35111771	35111912	88
chr1	35189185	35189382	106
chr1	35190497	35190593	113
chr1	35191340	35191529	98
chr1	35325359	35325406	111
chr1	35358924	35359446	97
chr1	35361193	35361255	10
chr1	35385441	35385593	92
chr1	35387002	35387279	134
chr1	35387453	35387605	95
chr1	35389947	35390099	12
chr1	35392211	35392353	15
chr1	35393594	35393740	14
chr1	35396551	35396671	148
chr1	35397051	35397123	102
chr1	35397376	35397546	61
chr1	35398412	35398467	123
chr1	35398863	35399044	7
chr1	35399481	35399577	168
chr1	35408007	35408160	131
chr1	35434893	35435081	146
chr1	35441046	35441138	75
chr1	35444160	35444303	172
chr1	35449866	35450005	140
chr1	35453556	35453689	15
chr1	35460304	35460437	84
chr1	35462620	35462713	6
chr1	35470862	35470960	26
chr1	35474804	35474906	127
chr1	35599540	35599871	11
chr1	35600141	35600276	17
chr1	35600498	35601078	11
chr1	35601352	35601923	66
chr1	35631435	35631537	83
chr1	35636309	35636432	69
chr1	35732111	35732979	11
chr1	35733963	35734418	66
chr1	35734714	35735446	110
chr1	35735702	35735958	142
chr1	35736219	35736606	66
chr1	35737991	35738097	58
chr1	35739364	35739529	57
chr1	35743454	35743530	35
chr1	35746765	35746992	115
chr1	35747906	35748061	34
chr1	35749466	35749531	109
chr1	35761095	35761204	58
chr1	35762403	35762481	35
chr1	35765217	35765326	58
chr1	35816881	35817047	153
chr1	35822856	35822982	150
chr1	35825312	35825494	90
chr1	35825925	35826060	55
chr1	35826747	35826835	99
chr1	35831426	35831574	51
chr1	35831811	35831931	152
chr1	35832436	35832570	89
chr1	35833989	35834174	90
chr1	35835833	35835993	151
chr1	35841615	35841750	96
chr1	35850156	35850258	26
chr1	35893096	35893278	146
chr1	35902203	35902337	29
chr1	35915347	35915542	133
chr1	35917592	35917727	156
chr1	35919054	35919254	133
chr1	35966954	35967075	52
chr1	36004340	36004475	44
chr1	36005734	36005858	117
chr1	36008689	36008777	85
chr1	36009474	36009594	52
chr1	36013629	36013752	108
chr1	36013914	36014048	30
chr1	36036176	36036267	128
chr1	36040306	36040441	44
chr1	36043446	36043548	86
chr1	36055636	36055745	101
chr1	36087203	36087311	173
chr1	36093096	36093386	23
chr1	36137795	36137978	169
chr1	36138115	36138196	125
chr1	36140068	36140166	170
chr1	36179261	36179315	79
chr1	36179873	36180067	135
chr1	36282563	36282700	156
chr1	36291373	36291546	169
chr1	36296582	36296770	98
chr1	36309547	36309590	18
chr1	36319070	36319164	173
chr1	36418138	36418255	78
chr1	36422767	36422896	76
chr1	36428233	36428475	142
chr1	36431801	36431882	4
chr1	36438755	36438910	82
chr1	36455787	36455925	140
chr1	36457922	36457981	27
chr1	36460691	36460776	85
chr1	36469155	36469257	173
chr1	36473434	36473622	135
chr1	36804986	36805237	141
chr1	36817059	36817277	23
chr1	36850310	36850424	78
chr1	36853614	36853722	30
chr1	37552644	37552747	77
chr1	37566854	37567007	131
chr1	37568274	37568357	165
chr1	37574664	37574823	74
chr1	37576427	37576556	53
chr1	37582777	37582936	37
chr1	37583866	37583933	25
chr1	37587310	37587495	54
chr1	37590705	37590845	60
chr1	37595758	37595822	126
chr1	37683318	37683441	152
chr1	37700435	37700521	165
chr1	37796743	37796820	28
chr1	37803924	37803997	3
chr1	37815135	37815566	137
chr1	37835078	37835215	55
chr1	37838624	37838756	155
chr1	37839919	37840158	23
chr1	37864311	37864423	100
chr1	37866458	37866543	85
chr1	37873992	37874155	51
chr1	37878187	37878323	29
chr1	37888242	37888344	9
chr1	37889556	37889724	74
chr1	37943639	37943669	18
chr1	37946251	37946308	126
chr1	37958185	37958263	124
chr1	37969353	37969464	172
chr1	37969570	37969735	8
chr1	37978719	37978827	167
chr1	37979464	37979533	126
chr1	37980585	37980724	15
chr1	37989869	37989965	4
chr1	37999256	37999412	149
chr1	38017667	38017770	163
chr1	38018463	38018577	45
chr1	38019058	38019152	113
chr1	38019252	38019383	153
chr1	38022698	38022809	124
chr1	38023544	38023628	72
chr1	38839552	38839704	8
chr1	38845938	38846087	41
chr1	38851614	38851757	40
chr1	38852373	38852488	97
chr1	38855707	38855907	63
chr1	38856878	38857082	37
chr1	38864669	38864714	18
chr1	38866879	38867009	69
chr1	38886503	38886683	98
chr1	38893163	38893224	104
chr1	38895968	38896069	167
chr1	38915561	38915710	34
chr1	38998170	38998311	89
chr1	39000971	39001106	81
chr1	39003346	39003418	162
chr1	39283408	39283515	58
chr1	39284065	39284185	152
chr1	39284332	39284428	38
chr1	39285603	39285758	34
chr1	39287285	39287562	134
chr1	39293457	39293619	151
chr1	39300209	39300362	30
chr1	39302923	39303078	34
chr1	39315512	39315691	171
chr1	39316390	39316529	108
chr1	39318452	39318615	149
chr1	39322607	39322715	2
chr1	39322909	39323008	9
chr1	39324192	39324345	12
chr1	39324645	39324734	46
chr1	39327217	39327353	108
chr1	39337181	39337331	12
chr1	39340803	39340953	131
chr1	39350784	39351018	22
chr1	39357374	39357893	129
chr1	39358696	39358873	157
chr1	39359140	39359264	156
chr1	39368147	39368314	30
chr1	39370029	39370186	151
chr1	39372478	39372596	91
chr1	39379202	39379444	62
chr1	39380243	39380373	53
chr1	39381952	39382152	133
chr1	39385433	39385929	1
chr1	39422729	39422900	5
chr1	39424027	39424194	157
chr1	39427454	39427614	172
chr1	39429241	39429326	17
chr1	39441002	39441125	81
chr1	39441223	39441325	83
chr1	39441951	39442053	83
chr1	39442146	39442320	7
chr1	39442411	39442567	8
chr1	39444661	39444835	169
chr1	39447431	39447587	87
chr1	39448032	39448152	121
chr1	39448593	39448763	171
chr1	39454908	39455097	147
chr1	39459085	39459249	147
chr1	39460631	39460794	98
chr1	39461882	39462037	82
chr1	39463611	39463686	159
chr1	39479797	39480009	147
chr1	39484600	39484730	24
chr1	39511755	39511904	160
chr1	39564685	39564773	3
chr1	39568801	39568939	13
chr1	39569594	39569689	170
chr1	39659120	39659486	141
chr1	39740164	39740263	170
chr1	39743215	39743297	35
chr1	39762516	39762651	93
chr1	39774307	39774456	160
chr1	39841743	39841913	57
chr1	39847219	39847297	164
chr1	39853969	39854068	116
chr1	39957086	39957221	24
chr1	39966600	39966691	168
chr1	39968568	39968745	146
chr1	40060066	40060170	173
chr1	40070158	40070282	96
chr1	40070429	40070512	35
chr1	40078559	40078658	86
chr1	40089409	40089512	173
chr1	40092044	40092172	155
chr1	40189054	40189209	71
chr1	40195631	40195764	84
chr1	40202411	40202614	114
chr1	40222573	40222710	53
chr1	40231516	40231658	44
chr1	40247993	40248230	142
chr1	40251282	40251594	54
chr1	40260838	40260985	98
chr1	40267785	40267872	85
chr1	40268418	40268535	96
chr1	40269974	40270127	41
chr1	40271893	40272035	44
chr1	40281342	40281527	70
chr1	40292444	40292669	142
chr1	40393344	40393504	172
chr1	40396799	40396890	72
chr1	40403688	40403746	123
chr1	40409756	40409835	162
chr1	40416779	40417096	137
chr1	40454202	40454288	3
chr1	40462420	40463589	66
chr1	40481762	40481854	4
chr1	40541614	40541710	9
chr1	40546561	40547460	66
chr1	40629270	40629372	31
chr1	40730554	40730606	120
chr1	40735600	40735750	14
chr1	40753150	40753246	116
chr1	40766917	40766974	18
chr1	40769355	40769415	18
chr1	40834966	40835098	29
chr1	40983277	40983456	63
chr1	40984820	40984991	169
chr1	40991164	40991248	94
chr1	40991764	40991845	35
chr1	40995916	40996068	14
chr1	41006050	41006094	19
chr1	41008793	41008890	83
chr1	41009444	41009589	160
chr1	41033982	41034048	10
chr1	41159724	41159933	39
chr1	41161363	41161517	95
chr1	41186120	41186133	167
chr1	41628748	41628947	135
chr1	42162905	42162970	136
chr1	42181916	42182024	28
chr1	42188736	42188928	98
chr1	42189302	42189404	42
chr1	42194889	42195064	70
chr1	42199101	42199230	53
chr1	42278347	42278672	54
chr1	42280285	42280430	40
chr1	42323683	42323827	71
chr1	42430735	42430858	108
chr1	42433142	42433288	37
chr1	42435273	42435385	91
chr1	42436420	42436543	158
chr1	42439855	42440025	82
chr1	42448466	42448638	157
chr1	42473121	42473244	158
chr1	42482662	42482816	92
chr1	42490157	42490229	111
chr1	42498817	42498916	170
chr1	42536484	42536601	158
chr1	42545409	42545579	95
chr1	42566295	42566475	74
chr1	42577019	42577229	74
chr1	42581359	42581514	59
chr1	42637236	42637378	65
chr1	42644692	42644807	42
chr1	42646134	42646317	150
chr1	42658843	42658909	168
chr1	42659297	42659370	4
chr1	42660861	42660905	120
chr1	42665979	42666068	77
chr1	42667350	42667420	4
chr1	42683402	42683466	25
chr1	42696641	42696944	23
chr1	42697179	42697262	4
chr1	42747722	42747798	94
chr1	42748199	42748317	78
chr1	42752273	42752369	3
chr1	42758851	42758983	15
chr1	42759200	42759393	133
chr1	42762322	42762475	34
chr1	42774736	42774868	117
chr1	42792804	42792902	75
chr1	42825492	42825738	23
chr1	42830767	42831115	141
chr1	42838900	42838921	161
chr1	42840032	42840053	32
chr1	42850383	42850743	142
chr1	42927604	42927808	147
chr1	42929209	42929314	143
chr1	43150760	43150820	19
chr1	43152827	43152979	154
chr1	43156205	43156313	9
chr1	43164442	43164493	120
chr1	43166825	43166919	4
chr1	43167159	43167235	35
chr1	43172052	43172421	141
chr1	43172753	43172910	89
chr1	43183590	43183877	134
chr1	43198480	43198646	89
chr1	43209742	43210404	129
chr1	43221371	43221465	26
chr1	43222823	43222997	169
chr1	43224045	43224204	8
chr1	43226982	43227126	59
chr1	43243226	43243359	155
chr1	43253976	43254191	147
chr1	43317881	43318072	147
chr1	43321268	43321309	18
chr1	43338541	43338720	146
chr1	43340386	43340513	29
chr1	43346791	43346934	160
chr1	43359489	43359638	160
chr1	43359724	43359821	2
chr1	43360498	43360593	4
chr1	43364323	43364460	156
chr1	43365563	43365609	19
chr1	43386588	43386670	35
chr1	43387502	43387647	140
chr1	43394038	43394101	27
chr1	43403600	43403774	133
chr1	43404379	43404550	139
chr1	43420748	43420983	23
chr1	43422479	43422632	160
chr1	43424783	43424862	28
chr1	43425112	43425207	33
chr1	43430010	43430103	75
chr1	43430495	43430789	141
chr1	43431459	43431523	20
chr1	43437170	43437323	160
chr1	43437405	43437508	6
chr1	43437790	43437902	143
chr1	43438698	43438817	78
chr1	43441999	43442130	138
chr1	43442267	43442368	31
chr1	43451797	43451847	79
chr1	43553491	43553637	144
chr1	43553799	43553941	93
chr1	43578809	43578920	143
chr1	43603415	43603533	78
chr1	43613617	43613715	31
chr1	43618629	43618749	78
chr1	43619679	43619858	146
chr1	43620837	43620992	160
chr1	43621096	43621232	138
chr1	43621934	43622003	126
chr1	43655590	43655766	5
chr1	43660297	43660412	91
chr1	43666953	43667091	140
chr1	43667771	43668019	22
chr1	43688913	43689095	139
chr1	43697842	43698013	157
chr1	43703616	43703736	145
chr1	43838218	43838311	33
chr1	43858134	43858308	157
chr1	43894382	43894477	33
chr1	43956809	43956976	157
chr1	43957976	43958158	139
chr1	43958745	43958889	144
chr1	43966574	43966641	2
chr1	43970595	43970708	78
chr1	43990297	43990448	160
chr1	43993886	43993964	3
chr1	44000955	44001055	75
chr1	44130511	44130756	22
chr1	44213753	44213858	143
chr1	44214702	44214898	135
chr1	44219405	44219477	136
chr1	44220558	44220618	126
chr1	44313168	44313228	126
chr1	44322724	44322868	93
chr1	44339044	44339322	22
chr1	44622741	44622787	20
chr1	44635544	44635666	145
chr1	44644697	44644794	33
chr1	44645409	44645488	168
chr1	44698062	44698229	57
chr1	44740912	44741007	99
chr1	44754749	44754845	112
chr1	44755928	44755983	80
chr1	44757555	44757646	99
chr1	44757907	44757971	20
chr1	44758048	44758140	75
chr1	44760591	44760702	143
chr1	44776033	44776140	31
chr1	44776674	44776774	31
chr1	44777999	44778129	45
chr1	44785107	44785305	135
chr1	44787553	44787705	144
chr1	44812038	44812098	126
chr1	44828505	44828631	138
chr1	44841846	44842039	147
chr1	44850950	44851003	167
chr1	44874637	44874826	90
chr1	44881611	44881739	121
chr1	44941505	44941665	87
chr1	44981020	44981168	14
chr1	45006950	45007015	77
chr1	45008535	45008701	149
chr1	45009985	45010121	29
chr1	45020624	45020788	8
chr1	45034311	45034469	149
chr1	45035687	45035823	24
chr1	45040391	45040538	154
chr1	45058608	45058759	154
chr1	45060098	45060247	154
chr1	45341948	45342107	8
chr1	45457563	45457785	62
chr1	45507355	45507550	135
chr1	45508211	45508364	160
chr1	45514872	45514995	140
chr1	45515653	45515807	12
chr1	45566568	45566688	145
chr1	45568926	45568999	28
chr1	45600384	45600457	38
chr1	45602254	45602365	58
chr1	45613168	45613248	103
chr1	45614095	45614181	164
chr1	45615304	45615471	7
chr1	45654541	45654829	22
chr1	45655188	45655319	156
chr1	45694417	45694515	105
chr1	45714244	45714466	68
chr1	45716894	45717017	152
chr1	45719202	45719340	55
chr1	45727630	45727798	149
chr1	45740900	45741332	142
chr1	45824432	45824580	131
chr1	45829438	45829581	93
chr1	45882363	45882395	18
chr1	45959385	45959477	3
chr1	46006240	46006395	144
chr1	46008295	46008371	13
chr1	46010729	46010939	62
chr1	46022909	46022971	79
chr1	46027730	46027863	156
chr1	46029465	46029567	31
chr1	46034072	46034266	135
chr1	46045917	46046088	74
chr1	46046550	46046625	159
chr1	46061928	46062071	40
chr1	46066053	46066179	40
chr1	46066910	46067091	68
chr1	46181107	46181164	25
chr1	46184784	46184883	173
chr1	46184959	46185115	8
chr1	46185224	46185308	3
chr1	46189853	46189989	93
chr1	46192517	46192590	168
chr1	46192899	46192958	77
chr1	46193854	46193925	168
chr1	46194552	46194651	33
chr1	46248405	46248408	125
chr1	46258685	46258746	10
chr1	46267458	46267609	154
chr1	46272671	46272802	155
chr1	46274137	46274216	28
chr1	46274537	46274717	139
chr1	46277816	46277980	139
chr1	46303766	46303820	20
chr1	46309100	46309127	2
chr1	46316551	46316584	120
chr1	46361569	46361846	134
chr1	46408458	46408584	138
chr1	46409100	46409198	33
chr1	46413074	46413220	160
chr1	46549192	46549267	136
chr1	46561477	46561642	149
chr1	46565040	46565136	6
chr1	46568442	46568498	123
chr1	46585873	46585974	127
chr1	46614970	46615076	9
chr1	46635775	46635970	171
chr1	46643193	46643301	169
chr1	46645160	46645256	112
chr1	46653816	46653867	120
chr1	46665646	46665878	68
chr1	46686783	46686870	46
chr1	46688352	46688544	7
chr1	46691826	46691937	68
chr1	46716294	46716443	34
chr1	46811139	46811184	18
chr1	46813908	46814063	160
chr1	46818130	46818213	3
chr1	46930114	46930310	147
chr1	46937301	46937346	18
chr1	46940681	46940960	22
chr1	46941238	46941433	135
chr1	47029989	47030131	89
chr1	47031435	47031480	77
chr1	47033240	47033368	155
chr1	47035805	47035933	155
chr1	47036016	47036171	89
chr1	47048564	47048629	128
chr1	47049421	47049504	94
chr1	47049999	47050174	169
chr1	47067490	47067667	133
chr1	47082333	47082461	15
chr1	47094565	47094669	83
chr1	47099093	47099284	5
chr1	47116649	47116732	162
chr1	47141570	47141615	18
chr1	47144356	47144463	173
chr1	47148601	47148797	147
chr1	47224003	47224098	75
chr1	47251135	47251922	110
chr1	47262902	47263116	115
chr1	47269634	47269866	142
chr1	47282344	47282459	91
chr1	47287550	47287660	124
chr1	47289434	47289585	41
chr1	47293457	47293544	46
chr1	47299904	47300152	54
chr1	47301560	47301748	70
chr1	47358297	47358875	97
chr1	47368468	47368615	60
chr1	47376703	47376745	10
chr1	47794585	47794760	146
chr1	48231544	48232151	137
chr1	48233654	48233763	143
chr1	48298712	48298893	169
chr1	48355669	48355769	163
chr1	48359585	48359770	5
chr1	48399350	48399644	142
chr1	48403801	48403882	35
chr1	48411463	48411588	150
chr1	48451551	48451600	18
chr1	48539641	48539738	6
chr1	48590832	48590985	172
chr1	48742622	48742771	154
chr1	48761336	48761470	40
chr1	49697276	49697437	8
chr1	49851395	49851518	158
chr1	50106291	50106393	127
chr1	50108921	50109198	47
chr1	50177088	50177192	92
chr1	50197428	50197467	80
chr1	50490587	50490665	94
chr1	50491720	50491801	94
chr1	50535368	50535457	85
chr1	50539591	50539728	84
chr1	50567076	50567231	88
chr1	50582617	50582699	164
chr1	50583651	50583715	130
chr1	50584684	50584811	55
chr1	50596120	50596216	6
chr1	50612330	50612493	41
chr1	50744683	50744775	113
chr1	50787999	50788205	62
chr1	50857928	50857997	10
chr1	50976456	50976686	22
chr1	51112463	51112569	42
chr1	51147466	51147771	66
chr1	51269955	51270125	7
chr1	51271150	51271322	169
chr1	51296077	51296170	75
chr1	51321719	51321825	31
chr1	51330038	51330202	147
chr1	51356699	51356846	87
chr1	51361170	51361355	98
chr1	51363865	51364028	30
chr1	51394380	51394447	21
chr1	51399031	51399165	81
chr1	51400917	51400953	161
chr1	51402434	51402525	113
chr1	51403418	51403532	118
chr1	51405904	51406108	43
chr1	51408134	51408332	7
chr1	51409534	51409696	30
chr1	51421785	51422121	39
chr1	51423207	51423726	11
chr1	51440346	51440432	165
chr1	51444888	51445045	151
chr1	51446959	51447105	60
chr1	51463672	51463798	60
chr1	51465260	51465326	79
chr1	51468472	51468568	86
chr1	51617058	51617096	19
chr1	51669433	51669512	159
chr1	51745535	51745631	56
chr1	51746709	51746757	10
chr1	51748368	51748398	166
chr1	51756319	51756358	128
chr1	51765821	51765981	172
chr1	51783914	51784025	42
chr1	51784441	51784582	55
chr1	51785807	51785886	46
chr1	51786525	51786617	118
chr1	51790899	51790990	118
chr1	51792376	51792424	21
chr1	51794822	51795208	110
chr1	51798248	51798411	8
chr1	51800555	51800683	67
chr1	51803813	51803964	74
chr1	51805509	51805561	119
chr1	51806793	51806913	158
chr1	51809314	51809401	105
chr1	51810280	51810404	60
chr1	51814034	51814089	16
chr1	51814550	51814609	25
chr1	51814692	51814813	45
chr1	51816311	51816389	35
chr1	51821497	51821555	123
chr1	51823663	51823786	92
chr1	51825286	51825382	113
chr1	51834016	51834170	12
chr1	51837486	51837620	55
chr1	51840225	51840514	47
chr1	51877982	51878040	27
chr1	51919926	51920114	147
chr1	51976889	51977117	134
chr1	52041536	52041597	21
chr1	52059847	52059901	79
chr1	52060427	52060659	142
chr1	52064824	52064938	67
chr1	52083339	52083541	106
chr1	52263772	52263872	83
chr1	52281660	52281816	87
chr1	52303820	52303925	127
chr1	52332767	52332918	87
chr1	52334687	52334768	94
chr1	52337771	52337934	149
chr1	52340125	52340231	116
chr1	52344767	52344944	90
chr1	52354839	52354939	170
chr1	52355397	52355449	21
chr1	52356185	52356302	78
chr1	52373180	52373375	133
chr1	52375429	52375599	139
chr1	52396045	52396364	134
chr1	52397684	52397863	157
chr1	52401361	52401489	96
chr1	52405679	52405839	73
chr1	52408568	52408690	148
chr1	52411114	52411200	162
chr1	52416647	52416690	77
chr1	52423824	52424002	157
chr1	52435364	52435465	6
chr1	52438219	52438335	91
chr1	52445956	52446004	109
chr1	52446264	52446442	70
chr1	52446589	52446667	103
chr1	52461512	52461616	107
chr1	52465069	52465173	127
chr1	52471951	52472102	59
chr1	52474831	52475535	110
chr1	52481422	52481635	63
chr1	52481803	52481923	121
chr1	52488908	52489035	108
chr1	52490731	52490801	130
chr1	52493610	52493662	16
chr1	52497005	52497183	64
chr1	52606683	52606945	141
chr1	52608261	52608425	139
chr1	52656789	52657065	23
chr1	52667398	52667409	167
chr1	52779852	52779993	88
chr1	52784876	52785053	157
chr1	52790002	52790067	27
chr1	52813535	52813733	63
chr1	52816531	52816629	26
chr1	52821438	52821629	171
chr1	52860730	52860871	15
chr1	52867726	52867777	125
chr1	52877681	52877843	92
chr1	52877924	52877969	123
chr1	52881470	52881665	169
chr1	52886955	52887053	170
chr1	52892781	52892957	90
chr1	52896519	52896597	168
chr1	52897436	52897484	20
chr1	52911722	52912021	23
chr1	52941795	52941853	79
chr1	52950754	52950886	155
chr1	52961502	52961629	117
chr1	52974768	52974832	166
chr1	52978216	52978367	37
chr1	52980395	52980543	37
chr1	52993257	52994232	66
chr1	53027968	53028071	116
chr1	53038916	53039046	24
chr1	53050608	53050704	170
chr1	53066811	53066867	21
chr1	53074605	53074670	32
chr1	53081980	53082161	139
chr1	53088876	53088979	31
chr1	53142314	53142449	138
chr1	53200718	53200799	94
chr1	53202322	53202429	124
chr1	53214658	53214736	94
chr1	53215990	53216056	3
chr1	53218866	53218923	77
chr1	53227044	53227144	163
chr1	53228871	53228954	97
chr1	53235576	53235635	10
chr1	53238360	53238448	168
chr1	53247017	53247056	128
chr1	53250689	53250862	169
chr1	53255116	53255185	167
chr1	53258318	53258471	144
chr1	53260463	53260605	154
chr1	53767969	53768033	25
chr1	53772328	53772489	71
chr1	53787157	53787258	86
chr1	53796688	53796804	36
chr1	53800692	53800848	88
chr1	53807655	53807791	169
chr1	53825797	53825936	84
chr1	53835499	53835620	96
chr1	53866757	53866924	153
chr1	53871371	53871488	148
chr1	53878314	53878402	46
chr1	53883112	53883276	30
chr1	53904665	53904809	59
chr1	53921650	53921767	121
chr1	53928371	53928440	10
chr1	53930038	53930145	124
chr1	53939984	53940082	48
chr1	53951999	53952472	1
chr1	53958148	53958280	155
chr1	53960355	53960474	158
chr1	53962033	53962122	85
chr1	54036609	54036718	58
chr1	54040755	54040840	164
chr1	54041723	54041805	35
chr1	54043372	54043525	131
chr1	54045691	54045786	170
chr1	54047266	54047372	42
chr1	54068755	54068897	69
chr1	54088596	54088790	63
chr1	54144465	54144813	137
chr1	54174618	54174822	147
chr1	54184160	54184265	173
chr1	54187651	54187739	85
chr1	54209945	54210132	150
chr1	54228254	54228356	2
chr1	54251793	54251860	126
chr1	54401860	54401945	164
chr1	54623277	54623395	145
chr1	54702622	54702745	156
chr1	54716599	54716717	152
chr1	54722674	54722799	140
chr1	54731485	54731700	147
chr1	54733628	54733710	162
chr1	54788041	54788097	19
chr1	54813813	54813975	82
chr1	54865302	54865446	154
chr1	55071125	55071490	47
chr1	55072316	55072403	113
chr1	55075456	55075523	104
chr1	55083271	55083364	75
chr1	55083771	55083888	36
chr1	55085941	55086038	170
chr1	55092022	55092126	107
chr1	55093936	55094087	34
chr1	55096497	55096622	40
chr1	55096951	55097172	22
chr1	55097942	55098084	44
chr1	55098475	55098558	72
chr1	55099770	55099869	105
chr1	55100838	55100964	112
chr1	55103875	55104020	88
chr1	55106145	55106263	121
chr1	55107238	55107430	150
chr1	55110184	55110246	104
chr1	55124468	55124628	172
chr1	55132544	55132700	64
chr1	55134069	55134163	170
chr1	55137514	55137688	5
chr1	55138607	55138718	112
chr1	55138943	55139010	25
chr1	55142978	55143119	17
chr1	55144126	55144203	166
chr1	55145997	55146109	107
chr1	55146928	55147060	53
chr1	55151911	55151975	20
chr1	55154118	55154280	30
chr1	55154370	55154466	173
chr1	55154670	55154778	107
chr1	55156947	55157051	116
chr1	55158877	55159036	151
chr1	55159610	55159685	159
chr1	55162198	55162264	4
chr1	55171555	55171678	69
chr1	55172376	55172520	88
chr1	55177966	55178132	57
chr1	56496550	56496676	140
chr1	56523822	56523880	79
chr1	56674380	56674522	17
chr1	56691393	56691487	118
chr1	56720172	56720329	95
chr1	56723587	56723681	166
chr1	56740696	56740795	17
chr1	56744025	56744066	77
chr1	56744151	56744266	101
chr1	56753838	56753935	17
chr1	56758715	56758750	119
chr1	56767828	56767938	112
chr1	56874948	56875093	93
chr1	56881444	56881634	90
chr1	56906666	56906792	118
chr1	56917564	56917716	160
chr1	56929403	56929558	34
chr1	56949554	56949752	114
chr1	56952047	56952180	155
chr1	56959528	56959657	156
chr1	56963771	56963993	142
chr1	56965856	56966140	22
chr1	57010694	57010790	168
chr1	57033385	57033433	80
chr1	57033522	57033573	167
chr1	57072282	57072414	155
chr1	57136542	57136641	86
chr1	57145289	57145429	15
chr1	58473831	58473968	15
chr1	58480718	58481174	166
chr1	58506059	58506209	101
chr1	58533952	58534060	163
chr1	58536512	58536741	142
chr1	58538794	58539294	110
chr1	58659996	58660155	41
chr1	58661169	58661227	79
chr1	58661405	58661511	116
chr1	58665498	58665631	117
chr1	58668429	58668566	17
chr1	58668983	58669038	120
chr1	58671869	58671958	113
chr1	58676925	58677056	45
chr1	58685152	58685251	107
chr1	58690225	58690249	119
chr1	58690339	58690417	166
chr1	58695128	58695207	97
chr1	58699622	58699751	156
chr1	59339957	59340069	158
chr1	59378748	59378837	128
chr1	59554123	59554227	31
chr1	59607802	59607910	77
chr1	59625987	59626049	79
chr1	59638227	59638375	87
chr1	59660218	59660293	28
chr1	59757930	59757992	161
chr1	59762502	59762584	72
chr1	59832162	59832213	10
chr1	59833404	59833537	53
chr1	59836872	59836935	161
chr1	59843431	59843598	49
chr1	59847044	59847185	13
chr1	59848314	59848516	47
chr1	59849072	59849183	118
chr1	59858427	59858515	46
chr1	59858984	59859045	123
chr1	59860187	59860328	53
chr1	59862783	59862877	26
chr1	59868249	59868351	163
chr1	59904870	59905058	133
chr1	59911607	59911768	151
chr1	59912161	59912311	101
chr1	59915937	59916100	57
chr1	60001076	60001156	94
chr1	60010391	60010456	161
chr1	60025400	60025498	127
chr1	60055203	60055438	115
chr1	60072536	60072643	58
chr1	60865370	60865466	33
chr1	61081861	61082047	139
chr1	61352449	61352567	148
chr1	61426464	61426556	33
chr1	61455302	61455379	4
chr1	61683435	61683546	65
chr1	61686791	61686921	24
chr1	61723712	61723786	104
chr1	61725208	61725306	75
chr1	61763012	61763179	151
chr1	61766278	61766473	43
chr1	61771430	61771626	61
chr1	61775205	61775334	82
chr1	61787753	61787972	23
chr1	61791347	61791447	163
chr1	61801622	61801769	41
chr1	61808473	61808530	25
chr1	61822944	61823079	172
chr1	61827421	61827583	30
chr1	61833653	61833785	84
chr1	61861550	61861667	17
chr1	61884236	61884408	153
chr1	61914586	61914664	35
chr1	61991481	61991774	142
chr1	62013342	62013510	157
chr1	62017855	62017947	118
chr1	62079449	62079567	91
chr1	62084514	62084648	93
chr1	62117131	62117466	11
chr1	62153357	62153481	81
chr1	62160907	62161054	34
chr1	62207135	62207138	125
chr1	62207139	62207636	97
chr1	62253066	62253209	140
chr1	62439867	62440037	49
chr1	62441487	62441608	13
chr1	62442194	62442299	17
chr1	62444737	62445429	97
chr1	62447340	62447511	73
chr1	62448464	62448666	47
chr1	62450245	62450981	66
chr1	62455413	62455456	109
chr1	62457537	62457705	7
chr1	62475207	62475351	15
chr1	62475706	62475943	142
chr1	62476066	62476156	165
chr1	62477699	62477834	76
chr1	62488933	62489065	40
chr1	62492703	62492847	98
chr1	62495580	62495681	48
chr1	62504629	62504782	14
chr1	62505681	62505816	108
chr1	62507961	62508058	48
chr1	62510576	62510673	170
chr1	62513443	62513606	153
chr1	62513715	62513898	98
chr1	62528150	62528305	34
chr1	62529276	62529446	57
chr1	62535492	62535632	76
chr1	62539544	62539658	36
chr1	62542607	62542703	99
chr1	62544946	62545039	75
chr1	62552731	62552901	30
chr1	62555824	62555989	73
chr1	62558988	62559220	71
chr1	62561616	62561703	72
chr1	62586506	62586624	121
chr1	62598695	62598806	38
chr1	62601081	62601196	36
chr1	62601768	62601882	76
chr1	62602284	62602380	48
chr1	62603968	62604235	50
chr1	62604632	62604817	66
chr1	62618705	62618868	87
chr1	62625258	62625401	64
chr1	62631239	62631405	73
chr1	62633497	62633578	35
chr1	62647690	62647776	165
chr1	62648105	62648318	74
chr1	62648414	62648544	40
chr1	62653724	62653793	10
chr1	62653983	62654159	171
chr1	62805171	62805255	17
chr1	62816574	62816808	115
chr1	62819004	62819335	142
chr1	62829039	62829176	40
chr1	62834037	62834116	120
chr1	62834775	62834852	122
chr1	62841427	62841547	117
chr1	62863991	62864159	17
chr1	63396512	63396597	164
chr1	63402253	63402343	165
chr1	63404452	63404541	85
chr1	63406316	63406399	111
chr1	63411139	63411331	70
chr1	63428732	63428801	111
chr1	63436822	63437020	50
chr1	63446806	63446856	10
chr1	63454379	63454473	48
chr1	63454889	63454968	102
chr1	63490082	63490218	40
chr1	63525572	63525759	47
chr1	63531819	63532031	39
chr1	63533453	63533649	63
chr1	63534094	63534216	96
chr1	63545915	63546057	13
chr1	63551724	63551834	118
chr1	63555357	63555515	73
chr1	63561708	63561857	60
chr1	63568309	63568519	50
chr1	63571020	63571128	163
chr1	63629424	63629587	82
chr1	63629941	63630088	74
chr1	63631656	63631782	55
chr1	63634828	63635019	147
chr1	63648516	63648652	93
chr1	63651668	63651852	150
chr1	64137368	64137496	52
chr1	64210741	64210839	170
chr1	64214814	64214932	36
chr1	64241651	64241733	111
chr1	64244129	64244344	16
chr1	64260602	64260694	113
chr1	64267023	64267208	63
chr1	64582155	64582304	14
chr1	64602805	64602912	42
chr1	64653757	64653881	40
chr1	64664497	64664679	171
chr1	64666056	64666167	52
chr1	64671563	64671686	152
chr1	64673347	64673464	148
chr1	64682004	64682106	6
chr1	64768655	64768722	166
chr1	64777622	64778092	110
chr1	64789387	64789514	67
chr1	64802975	64803061	85
chr1	64807205	64807474	22
chr1	64812737	64812849	67
chr1	64814703	64814840	81
chr1	64830838	64830985	12
chr1	64836097	64836215	158
chr1	64837931	64838104	169
chr1	64838464	64838589	69
chr1	64841450	64841601	34
chr1	64844753	64844889	29
chr1	64847531	64847675	140
chr1	64864786	64864972	114
chr1	64866865	64867208	110
chr1	64869310	64869474	157
chr1	64873369	64873523	14
chr1	64886258	64886341	35
chr1	65218753	65218926	171
chr1	65264693	65264932	134
chr1	65278996	65279122	45
chr1	65309534	65309938	141
chr1	65345610	65345723	58
chr1	65364634	65364785	34
chr1	65365884	65365934	10
chr1	65366047	65366196	12
chr1	65389255	65389449	7
chr1	65401760	65401880	78
chr1	65405869	65406133	141
chr1	65408640	65408783	12
chr1	65412923	65413025	83
chr1	65421327	65421459	108
chr1	65429861	65430048	5
chr1	65432575	65432692	36
chr1	65565545	65565605	119
chr1	65570472	65570802	97
chr1	65572325	65572449	17
chr1	65592656	65592865	43
chr1	65598659	65598804	154
chr1	65601391	65601682	114
chr1	65601842	65601960	13
chr1	65605037	65605237	106
chr1	65608752	65608901	59
chr1	65609946	65610106	64
chr1	65610213	65610296	111
chr1	65616007	65616224	71
chr1	65619927	65620023	95
chr1	65622905	65622981	46
chr1	65626122	65626340	68
chr1	65636190	65637015	110
chr1	66247459	66247654	133
chr1	66257646	66257683	128
chr1	66330727	66330839	58
chr1	66354377	66354894	11
chr1	66355526	66355620	170
chr1	66361614	66361793	64
chr1	66363167	66363266	83
chr1	66363406	66363571	7
chr1	66367695	66367850	98
chr1	66367942	66368065	81
chr1	66372312	66372678	129
chr1	66625846	66625910	25
chr1	66639776	66639833	122
chr1	66643543	66643719	41
chr1	66671943	66671995	19
chr1	66684106	66684187	35
chr1	66695433	66695493	123
chr1	66729263	66729419	34
chr1	66733747	66733880	69
chr1	66741271	66741436	153
chr1	66754655	66754777	121
chr1	66776278	66776403	121
chr1	66798012	66798245	62
chr1	66814129	66814180	10
chr1	66822360	66822517	151
chr1	66826819	66827046	61
chr1	66827811	66827910	105
chr1	66833584	66833706	117
chr1	66835625	66835777	51
chr1	66837598	66837796	39
chr1	66840468	66840671	106
chr1	66847483	66847678	95
chr1	66891153	66891266	42
chr1	66893228	66893413	50
chr1	66905200	66905375	73
chr1	66947888	66948240	97
chr1	66958058	66958220	51
chr1	66958850	66958983	96
chr1	66959678	66959743	111
chr1	66963087	66963160	130
chr1	66970807	66970959	59
chr1	66971654	66971736	102
chr1	66976594	66976722	69
chr1	66981778	66981918	101
chr1	67009084	67009167	166
chr1	67020368	67020447	48
chr1	67021534	67021602	126
chr1	67042235	67042328	99
chr1	67047264	67047367	107
chr1	67050432	67050504	46
chr1	67052011	67052079	27
chr1	67103237	67103382	40
chr1	67111576	67111644	104
chr1	67115351	67115464	17
chr1	67169341	67169638	114
chr1	67182835	67182960	108
chr1	67200736	67200898	89
chr1	67240178	67240282	163
chr1	67255836	67255928	17
chr1	67258477	67259129	66
chr1	67320368	67320444	104
chr1	67321601	67321889	43
chr1	67328199	67328384	98
chr1	67329586	67329729	30
chr1	67330659	67330810	59
chr1	67338623	67338703	35
chr1	67367824	67368025	133
chr1	67372435	67372534	170
chr1	67420008	67420186	37
chr1	67424887	67424977	99
chr1	67426134	67426285	12
chr1	67686024	67686126	31
chr1	67687660	67687774	91
chr1	67705450	67705576	55
chr1	67707593	67707712	92
chr1	67777453	67777507	119
chr1	68098631	68098753	121
chr1	68137779	68137933	30
chr1	68155098	68155260	87
chr1	68193954	68194227	129
chr1	68232193	68232354	82
chr1	68429775	68429927	8
chr1	68431064	68431176	52
chr1	68431281	68431376	112
chr1	68438186	68438316	56
chr1	68438941	68439081	13
chr1	68439190	68439323	53
chr1	68440852	68441000	71
chr1	68444530	68444672	74
chr1	68476931	68477069	116
chr1	68477786	68477972	95
chr1	68481439	68481612	64
chr1	68486936	68486984	21
chr1	68488373	68488504	40
chr1	68488915	68489034	38
chr1	68494429	68494695	47
chr1	69678380	69678478	6
chr1	69792042	69792160	49
chr1	69834779	69834869	99
chr1	69838226	69838283	119
chr1	69980378	69980453	130
chr1	69986241	69986386	59
chr1	70011796	70011926	69
chr1	70012973	70013089	36
chr1	70016464	70016534	103
chr1	70018718	70018818	26
chr1	70021004	70021129	158
chr1	70028170	70028371	37
chr1	70036120	70036232	58
chr1	70036443	70036624	90
chr1	70089726	70089819	48
chr1	70107751	70107826	28
chr1	70121779	70121887	163
chr1	70145799	70145905	124
chr1	70148486	70148672	47
chr1	70151127	70151205	111
chr1	70152432	70152543	49
chr1	70159329	70159438	124
chr1	70173464	70173510	119
chr1	70178850	70178993	69
chr1	70181085	70181209	69
chr1	70189091	70189273	64
chr1	70237424	70237553	53
chr1	70239438	70239521	35
chr1	70246817	70246908	118
chr1	70250364	70250504	49
chr1	70250607	70250806	37
chr1	70262716	70262847	76
chr1	70270855	70270956	107
chr1	70274719	70274818	86
chr1	70276764	70276844	164
chr1	70296129	70296261	44
chr1	70300763	70300908	89
chr1	70306223	70306290	122
chr1	70315480	70315566	164
chr1	70324852	70324957	28
chr1	70336057	70336099	103
chr1	70354951	70355208	134
chr1	70366443	70366537	99
chr1	70417936	70418032	112
chr1	70421565	70421675	100
chr1	70424284	70424416	81
chr1	70429793	70429851	27
chr1	70432082	70432235	131
chr1	70438687	70438826	81
chr1	71065073	71065137	27
chr1	71065677	71065752	3
chr1	71066775	71066934	153
chr1	71069275	71069362	77
chr1	71070826	71070996	88
chr1	71072120	71072255	49
chr1	71072471	71072548	38
chr1	71076794	71076877	165
chr1	71078456	71078565	58
chr1	71080939	71080995	79
chr1	71407445	71407570	152
chr1	71592816	71592968	14
chr1	71698007	71698139	45
chr1	71776171	71776297	82
chr1	74109393	74109553	39
chr1	74155732	74155866	166
chr1	74182537	74182861	114
chr1	74201317	74201410	56
chr1	74249458	74249544	72
chr1	74250671	74250769	83
chr1	74331449	74331548	83
chr1	74336010	74336149	76
chr1	74343074	74343179	45
chr1	74353979	74354129	87
chr1	74367907	74367964	80
chr1	74370287	74370392	42
chr1	74436473	74436526	109
chr1	74464634	74464925	114
chr1	74540233	74540313	164
chr1	74543905	74543982	159
chr1	74586383	74586519	97
chr1	74606600	74606902	61
chr1	74612622	74612809	90
chr1	74631712	74631928	68
chr1	74636279	74636438	153
chr1	74641330	74641459	24
chr1	74649221	74649315	118
chr1	74706295	74706457	57
chr1	74706898	74706994	86
chr1	74710097	74710247	92
chr1	74714578	74714630	20
chr1	74719208	74719372	87
chr1	74723117	74723270	30
chr1	74724710	74724821	58
chr1	74736541	74736622	120
chr1	74738689	74738788	127
chr1	74752291	74752425	45
chr1	75140984	75141106	152
chr1	75143844	75143948	128
chr1	75203726	75203833	163
chr1	75206606	75206719	76
chr1	75211467	75211552	164
chr1	75213918	75213989	130
chr1	75214604	75214678	103
chr1	75215753	75215857	116
chr1	75217865	75217960	38
chr1	75218489	75218752	115
chr1	75219799	75219892	113
chr1	75222360	75222460	170
chr1	75227725	75227857	84
chr1	75233985	75234098	91
chr1	75236986	75237070	49
chr1	75238512	75238636	117
chr1	75242885	75243011	67
chr1	75300611	75300685	162
chr1	75311614	75311705	99
chr1	75339581	75339630	18
chr1	75541434	75541516	164
chr1	75611039	75611114	122
chr1	75728388	75728488	112
chr1	75733527	75733628	127
chr1	75734790	75734871	130
chr1	75745805	75745914	51
chr1	75750450	75750546	26
chr1	75762691	75762763	39
chr1	75786271	75786274	125
chr1	75787496	75787604	42
chr1	75789158	75789356	74
chr1	75791460	75791571	58
chr1	75792180	75792306	153
chr1	75794083	75794233	12
chr1	75794509	75794650	89
chr1	75803730	75803913	63
chr1	75806980	75807141	51
chr1	75810696	75810807	97
chr1	75815020	75815136	49
chr1	75822408	75822581	49
chr1	75867513	75867588	39
chr1	75876935	75877000	130
chr1	75878148	75878318	97
chr1	75878991	75879128	40
chr1	75883620	75883821	114
chr1	75889250	75889369	166
chr1	75899617	75899706	46
chr1	75912695	75912887	70
chr1	75922079	75922359	50
chr1	75931890	75932291	66
chr1	76577242	76577341	170
chr1	76627451	76627559	128
chr1	76634127	76634191	10
chr1	77044203	77044613	141
chr1	77050257	77050365	32
chr1	77062974	77063206	68
chr1	77092373	77092490	100
chr1	77122274	77122359	164
chr1	77154448	77154621	92
chr1	77161294	77161405	100
chr1	77161593	77161711	60
chr1	77163845	77163942	48
chr1	77166718	77166830	42
chr1	77169259	77169395	45
chr1	77206639	77206731	113
chr1	77282313	77282373	18
chr1	77286940	77287127	106
chr1	77293792	77293960	151
chr1	77297558	77297728	51
chr1	77297833	77297947	100
chr1	77340376	77340568	90
chr1	77483316	77483359	80
chr1	77535846	77536038	146
chr1	77576067	77576220	12
chr1	77578773	77578869	112
chr1	77579526	77579628	26
chr1	77581775	77581891	152
chr1	77697316	77697474	98
chr1	77701368	77701471	127
chr1	77711651	77711855	39
chr1	77715741	77715868	69
chr1	77717866	77718047	70
chr1	77718595	77718641	119
chr1	77720316	77720586	50
chr1	77721830	77721925	26
chr1	77722023	77722196	7
chr1	77723330	77723443	92
chr1	77728294	77728712	114
chr1	77734346	77734416	104
chr1	77736055	77736158	163
chr1	77740876	77740939	109
chr1	77741375	77741429	21
chr1	77783237	77783351	52
chr1	77803269	77803406	44
chr1	77806974	77807101	13
chr1	77813733	77813867	82
chr1	77815107	77815231	158
chr1	77860039	77860126	72
chr1	77861223	77861322	48
chr1	77863893	77864028	39
chr1	77866337	77866391	21
chr1	77873000	77873120	121
chr1	77874845	77875064	68
chr1	77917565	77917757	63
chr1	77917959	77918038	39
chr1	77918124	77918273	51
chr1	77926715	77926892	73
chr1	77929315	77929504	63
chr1	77933281	77933479	47
chr1	77942022	77942208	66
chr1	77942460	77942913	66
chr1	77947905	77948774	132
chr1	77949154	77949300	144
chr1	77962769	77962930	61
chr1	77964061	77964162	170
chr1	77964253	77964356	92
chr1	77964869	77964968	26
chr1	77965068	77965231	153
chr1	77966693	77966751	79
chr1	77967048	77967101	123
chr1	77969924	77970015	113
chr1	78005110	78005321	50
chr1	78013050	78013619	110
chr1	78080674	78080860	95
chr1	78119392	78119499	30
chr1	78135591	78135743	131
chr1	78492743	78493541	11
chr1	78497873	78497944	166
chr1	78536405	78536687	110
chr1	78628950	78628999	119
chr1	78629719	78629915	150
chr1	78635336	78635489	51
chr1	78641020	78641121	118
chr1	78641434	78641609	68
chr1	78641774	78641809	128
chr1	78650195	78650652	47
chr1	78655013	78655209	169
chr1	78655361	78655511	171
chr1	78660553	78660654	86
chr1	78663764	78663811	120
chr1	78891153	78891216	102
chr1	78893097	78893189	72
chr1	78917633	78917700	130
chr1	78917829	78918050	71
chr1	78920182	78920386	39
chr1	78921612	78921786	90
chr1	78936294	78936411	166
chr1	78937806	78937990	114
chr1	78938099	78938279	95
chr1	78946273	78946426	92
chr1	79005069	79005219	59
chr1	81907016	81907230	62
chr1	81942968	81943769	110
chr1	81951017	81951121	9
chr1	81951956	81952142	90
chr1	81955876	81956060	98
chr1	81966403	81966609	43
chr1	81968025	81968199	171
chr1	81969177	81969387	63
chr1	81970313	81970534	142
chr1	81971851	81971918	122
chr1	81981807	81981976	57
chr1	81985258	81985355	56
chr1	81986900	81987029	153
chr1	81987259	81987341	97
chr1	83869961	83870082	158
chr1	83882962	83883136	5
chr1	83887176	83887284	38
chr1	83890320	83890481	64
chr1	83904078	83904159	111
chr1	83906328	83906523	47
chr1	83911164	83911363	50
chr1	83917603	83917690	72
chr1	83919698	83919834	44
chr1	83921246	83921394	101
chr1	83929135	83929230	113
chr1	83933607	83933766	153
chr1	83937851	83938016	92
chr1	83942462	83942679	114
chr1	83948627	83948695	27
chr1	83949864	83949986	56
chr1	83951844	83951976	45
chr1	84144267	84144548	110
chr1	84164297	84164422	81
chr1	84164673	84165013	142
chr1	84179176	84179238	130
chr1	84182199	84182328	44
chr1	84184036	84184135	105
chr1	84196615	84196742	81
chr1	84197728	84197824	83
chr1	84202682	84202805	108
chr1	84214152	84214317	171
chr1	84235179	84235305	40
chr1	84301605	84301801	63
chr1	84303202	84303287	85
chr1	84398564	84398689	82
chr1	84401900	84402078	70
chr1	84408350	84408518	37
chr1	84410837	84410999	153
chr1	84480955	84481012	122
chr1	84482914	84482995	94
chr1	84489632	84489728	113
chr1	84490318	84490472	92
chr1	84495881	84496063	98
chr1	84496243	84496370	69
chr1	84497428	84497470	165
chr1	84501844	84501970	15
chr1	84516293	84516395	38
chr1	84522389	84522507	121
chr1	84525695	84525749	120
chr1	84525844	84526073	50
chr1	84532859	84532974	100
chr1	84533708	84533766	161
chr1	84544201	84544320	100
chr1	84545633	84545759	17
chr1	84548785	84548964	63
chr1	84553034	84553124	17
chr1	84554998	84555199	106
chr1	84563256	84563418	151
chr1	84569930	84570139	49
chr1	84570581	84570720	44
chr1	84650361	84650527	82
chr1	84651882	84651997	112
chr1	84655317	84655588	114
chr1	84655831	84656005	64
chr1	84656347	84656484	40
chr1	84658317	84658468	51
chr1	84662197	84662375	39
chr1	84664416	84664552	17
chr1	84666121	84666232	54
chr1	84669680	84669893	50
chr1	84670645	84670815	95
chr1	84929557	84929679	148
chr1	84931361	84931568	50
chr1	84937754	84937877	81
chr1	84937980	84938082	83
chr1	84939552	84939702	131
chr1	84940878	84940991	112
chr1	84947032	84947132	17
chr1	84952242	84952339	127
chr1	84952445	84952530	85
chr1	84956430	84956584	61
chr1	84965548	84965708	151
chr1	85019122	85019257	44
chr1	85021069	85021276	49
chr1	85022298	85022400	170
chr1	85025938	85026088	17
chr1	85026171	85026284	73
chr1	85032695	85032792	83
chr1	85032871	85032956	35
chr1	85034097	85034251	12
chr1	85045132	85045360	68
chr1	85071941	85072005	10
chr1	85073053	85073092	80
chr1	85082299	85082404	38
chr1	85084545	85084695	59
chr1	85085830	85086030	114
chr1	85090115	85090232	56
chr1	85094430	85094555	108
chr1	85095930	85096020	99
chr1	85097568	85097655	85
chr1	85098529	85098658	69
chr1	85099283	85099369	165
chr1	85108032	85108177	59
chr1	85110047	85110135	85
chr1	85117728	85117859	89
chr1	85128707	85128799	72
chr1	85132854	85132998	59
chr1	85169043	85169225	74
chr1	85178145	85178272	108
chr1	85182097	85183200	66
chr1	85252628	85252702	103
chr1	85270617	85270906	114
chr1	85358747	85358847	105
chr1	85379580	85379722	37
chr1	85404380	85404523	15
chr1	85521618	85521736	145
chr1	85654057	85654098	120
chr1	85677235	85677313	103
chr1	85678700	85678781	111
chr1	85702156	85702260	116
chr1	85706248	85706355	107
chr1	85730545	85730692	59
chr1	85737395	85737505	58
chr1	85744665	85744834	92
chr1	85745440	85745506	25
chr1	85775673	85775709	19
chr1	85781219	85781273	19
chr1	85784112	85784166	21
chr1	85786353	85786461	31
chr1	85816787	85816895	125
chr1	85818033	85818087	19
chr1	85842339	85842393	19
chr1	85847664	85847772	167
chr1	85849352	85849406	19
chr1	85889559	85889613	20
chr1	85896355	85896409	19
chr1	85961248	85961293	10
chr1	85965008	85965062	19
chr1	85971339	85971393	20
chr1	85987600	85987654	19
chr1	86057930	86057975	77
chr1	86092266	86092320	20
chr1	86124844	86126214	66
chr1	86146118	86146183	109
chr1	86156340	86156396	19
chr1	86351845	86352208	39
chr1	86352857	86352984	65
chr1	86354528	86354692	73
chr1	86354772	86354859	72
chr1	86357700	86358105	47
chr1	86368635	86368722	38
chr1	86376231	86376418	114
chr1	86382240	86382358	56
chr1	86382929	86383002	104
chr1	86383132	86383196	38
chr1	86384674	86384801	65
chr1	86385456	86385590	40
chr1	86386913	86387027	13
chr1	86428417	86428568	12
chr1	86434517	86434745	134
chr1	86438875	86439106	115
chr1	86440147	86440325	90
chr1	86441436	86441543	116
chr1	86447507	86447778	22
chr1	86450562	86450733	89
chr1	86455084	86455527	66
chr1	86468971	86469133	88
chr1	86482204	86482382	71
chr1	86485342	86485561	68
chr1	86488995	86489170	5
chr1	86494186	86494448	134
chr1	86498571	86498811	62
chr1	86499653	86500045	142
chr1	86547119	86547278	97
chr1	86560210	86560358	131
chr1	86565273	86565451	41
chr1	86567423	86567651	61
chr1	86574539	86574755	115
chr1	86575331	86575599	61
chr1	86577901	86578072	169
chr1	86579941	86580345	97
chr1	86715723	86715865	13
chr1	86719506	86719635	117
chr1	86724312	86724405	95
chr1	86728402	86728489	46
chr1	86730087	86730373	47
chr1	86734601	86734691	118
chr1	86742207	86742436	115
chr1	86863473	86863605	96
chr1	86868052	86868102	109
chr1	86887155	86887196	119
chr1	86993081	86993127	119
[truncated: 15,207 more rows]
