# Supplementary material for: MosCoverY: A method to estimate mosaic loss of Y chromosome from sequencing coverage data
Source: Am J Hum Genet. 2025 Sep 11;112(10):2509–19. doi: 10.1016/j.ajhg.2025.08.016 (PMC12696490; doi:10.1016/j.ajhg.2025.08.016)
Supplement: Table S2. All exons used to calculate normalized chrY coverage with normalizing groups (Sure Select v.4) [file mmc3.xlsx]

## Sheet: Sheet1
Table S2 - All exons used to calculate normalized chrY coverage with normalizing groups (Sure Select V4)
#exon_group - group of exons matched on length GC-content. For each of 164 exons on chrY there are 100 autosomal exons in each group.
Chrom	start	end	chrY	exon_group
chr1	826717	826890	0	34
chr1	1255154	1255567	0	21
chr1	1257018	1257381	0	140
chr1	1260845	1261475	0	137
chr1	1311290	1311721	0	21
chr1	1722510	1722787	0	95
chr1	3763655	3763828	0	133
chr1	3845204	3845374	0	111
chr1	6475004	6475177	0	133
chr1	7847636	7847913	0	65
chr1	7937595	7937804	0	121
chr1	8015218	8015673	0	108
chr1	9749526	9749957	0	143
chr1	10272188	10272358	0	118
chr1	11247662	11248167	0	127
chr1	12260600	12261132	0	127
chr1	12665972	12666824	0	136
chr1	15563968	15564417	0	144
chr1	15876110	15876648	0	127
chr1	15939371	15939544	0	34
chr1	19112400	19112923	0	138
chr1	19145693	19146068	0	108
chr1	19219247	19219752	0	127
chr1	20775777	20776066	0	95
chr1	21715286	21715492	0	45
chr1	22511575	22512119	0	127
chr1	24360764	24360985	0	29
chr1	24468893	24469274	0	143
chr1	25983850	25984071	0	81
chr1	26361649	26362261	0	137
chr1	26794048	26795229	0	136
chr1	27906996	27907359	0	91
chr1	28334433	28335024	0	142
chr1	28489121	28489342	0	13
chr1	28987363	28987871	0	108
chr1	29058555	29058820	0	58
chr1	31348876	31349049	0	12
chr1	31688312	31688533	0	81
chr1	32326982	32327155	0	133
chr1	32376241	32376776	0	137
chr1	32600050	32600499	0	146
chr1	32863532	32863904	0	144
chr1	35019174	35019543	0	51
chr1	35506550	35507073	0	127
chr1	35739136	35739597	0	146
chr1	35913777	35914211	0	144
chr1	36008641	36008986	0	11
chr1	36091523	36092061	0	137
chr1	37540092	37540710	0	142
chr1	37998866	37999401	0	137
chr1	39102759	39103107	0	11
chr1	39268586	39269740	0	136
chr1	39298583	39298792	0	20
chr1	39435541	39435714	0	59
chr1	39897292	39898049	0	136
chr1	40251265	40251708	0	146
chr1	41161380	41161550	0	118
chr1	42556119	42556375	0	66
chr1	42842428	42843345	0	136
chr1	43164351	43164859	0	127
chr1	43337838	43338269	0	21
chr1	43428029	43428567	0	137
chr1	43445808	43446029	0	29
chr1	43957179	43957548	0	140
chr1	43992274	43992705	0	21
chr1	44214410	44215389	0	136
chr1	44747361	44747706	0	11
chr1	44821775	44822061	0	42
chr1	45008135	45008670	0	138
chr1	46260518	46261038	0	138
chr1	48399318	48399705	0	90
chr1	48403711	48403920	0	45
chr1	50973872	50974392	0	127
chr1	51112428	51112601	0	119
chr1	51118693	51118899	0	50
chr1	51147488	51147913	0	90
chr1	51400799	51401008	0	121
chr1	51440289	51440489	0	46
chr1	51461035	51461253	0	13
chr1	51471538	51471744	0	50
chr1	51669471	51669914	0	146
chr1	51745447	51745647	0	158
chr1	51814604	51814887	0	95
chr1	51836044	51836389	0	18
chr1	52446215	52446652	0	76
chr1	52458304	52458477	0	12
chr1	52515761	52516124	0	89
chr1	52801813	52802170	0	89
chr1	53050524	53050789	0	58
chr1	53210003	53211317	0	136
chr1	53909912	53910133	0	81
chr1	53929934	53930146	0	121
chr1	54032089	54032360	0	54
chr1	54041679	54041852	0	111
chr1	54043340	54043626	0	95
chr1	54733644	54733814	0	119
chr1	55134085	55134451	0	51
chr1	55142698	55142907	0	159
chr1	55144124	55144336	0	60
chr1	56693723	56693896	0	119
chr1	56703992	56704500	0	17
chr1	56742075	56742248	0	59
chr1	58536540	58536817	0	65
chr1	59832072	59832275	0	20
chr1	59835281	59835484	0	20
chr1	61683438	61683644	0	20
chr1	61723709	61723921	0	60
chr1	61762857	61763214	0	51
chr1	61808344	61808538	0	48
chr1	62122984	62123157	0	118
chr1	62450228	62451041	0	70
chr1	62539541	62539904	0	51
chr1	62597500	62597999	0	76
chr1	62603982	62604259	0	65
chr1	62604554	62604899	0	78
chr1	62648104	62648532	0	76
chr1	62835363	62835572	0	20
chr1	63396439	63396609	0	111
chr1	63531768	63531950	0	122
chr1	63561724	63561897	0	12
chr1	63623392	63623814	0	148
chr1	64232558	64232755	0	120
chr1	64834442	64834651	0	45
chr1	65389240	65389576	0	11
chr1	65427617	65427817	0	46
chr1	65572338	65572547	0	159
chr1	65596423	65596629	0	50
chr1	65621311	65621517	0	121
chr1	66743030	66743292	0	58
chr1	66848117	66848397	0	141
chr1	66905102	66905379	0	95
chr1	66946085	66946436	0	86
chr1	66959547	66959750	0	69
chr1	66984566	66985000	0	90
chr1	66986234	66986600	0	89
chr1	67008950	67009156	0	20
chr1	67049730	67049900	0	119
chr1	67127122	67127295	0	118
chr1	67258402	67259212	0	70
chr1	67424941	67425120	0	114
chr1	68098533	68098798	0	58
chr1	68444478	68444829	0	91
chr1	69760099	69760379	0	141
chr1	69825719	69825904	0	105
chr1	70011806	70011979	0	111
chr1	70016336	70016542	0	45
chr1	70159328	70159501	0	118
chr1	70230434	70230637	0	97
chr1	70231673	70232030	0	78
chr1	70270853	70271074	0	13
chr1	70313673	70313852	0	114
chr1	70315444	70315641	0	41
chr1	74074658	74074855	0	69
chr1	74144424	74144627	0	69
chr1	74182489	74182849	0	78
chr1	74201251	74201457	0	20
chr1	74239920	74240173	0	113
chr1	74342830	74343181	0	91
chr1	74367769	74367987	0	13
chr1	74401809	74401982	0	59
chr1	74543846	74544126	0	141
chr1	74589620	74590122	0	108
chr1	74642932	74643138	0	121
chr1	74646596	74646799	0	20
chr1	74706826	74707171	0	78
chr1	75160767	75161059	0	95
chr1	75213658	75213941	0	95
chr1	75218444	75218715	0	126
chr1	75728383	75728556	0	119
chr1	75789167	75789607	0	90
chr1	75789958	75790173	0	53
chr1	75822358	75822561	0	109
chr1	75867378	75867590	0	60
chr1	75918903	75919171	0	54
chr1	76411952	76412404	0	146
chr1	77062937	77063276	0	11
chr1	77154402	77154670	0	54
chr1	77486166	77486369	0	20
chr1	77568271	77568456	0	105
chr1	77718533	77718706	0	114
chr1	77729759	77729965	0	45
chr1	77917984	77918347	0	89
chr1	77926407	77926912	0	76
chr1	77948671	77948844	0	118
chr1	77960117	77960489	0	143
chr1	77968952	77969149	0	74
chr1	78015953	78016295	0	78
chr1	78650162	78650688	0	70
chr1	78660567	78660850	0	42
chr1	78890994	78891200	0	20
chr1	78936231	78936428	0	69
chr1	78939065	78939262	0	69
chr1	81979835	81980041	0	96
chr1	83869807	83870152	0	78
chr1	83929106	83929315	0	121
chr1	84179124	84179306	0	43
chr1	84183997	84184176	0	105
chr1	84197685	84197882	0	120
chr1	84516280	84516456	0	114
chr1	84532771	84532944	0	118
chr1	84662210	84662573	0	89
chr1	84947048	84947254	0	121
chr1	85082215	85082424	0	45
chr1	85267577	85267925	0	18
chr1	85678604	85678810	0	20
chr1	85730400	85730763	0	91
chr1	85734722	85734993	0	126
chr1	85849276	85849479	0	97
chr1	85868541	85868883	0	86
chr1	85908524	85908724	0	158
chr1	85961095	85961301	0	96
chr1	86354478	86354847	0	89
chr1	86358774	86358953	0	43
chr1	86372421	86372603	0	105
chr1	86385465	86385739	0	95
chr1	86730073	86730270	0	74
chr1	86880578	86880748	0	118
chr1	88740891	88741248	0	78
chr1	88805456	88806127	0	70
chr1	88969403	88969609	0	96
chr1	89007640	89007902	0	58
chr1	89132080	89132354	0	54
chr1	89191309	89191571	0	66
chr1	89385239	89385569	0	78
chr1	90027354	90027779	0	146
chr1	90918333	90918533	0	69
chr1	91313336	91313509	0	118
chr1	91319017	91319392	0	89
chr1	91380777	91380986	0	121
chr1	91385119	91385304	0	43
chr1	91385528	91385817	0	95
chr1	91507840	91508010	0	111
chr1	91511534	91511894	0	89
chr1	91964610	91964792	0	105
chr1	92062968	92063417	0	76
chr1	92240805	92241017	0	60
chr1	92242209	92242415	0	50
chr1	92244275	92244448	0	111
chr1	92266292	92266501	0	45
chr1	92336343	92336540	0	120
chr1	92703438	92703700	0	58
chr1	93154595	93154943	0	86
chr1	93156040	93156486	0	44
chr1	93179972	93180359	0	21
chr1	93205470	93205685	0	159
chr1	93207124	93207398	0	54
chr1	93278407	93278663	0	145
chr1	93346497	93346922	0	143
chr1	93499410	93499583	0	119
chr1	93522017	93522193	0	43
chr1	94173779	94174699	0	107
chr1	94177595	94178201	0	70
chr1	94202407	94202749	0	11
chr1	94205050	94205253	0	109
chr1	94487614	94488027	0	76
chr1	94491115	94491315	0	69
chr1	94897652	94898142	0	17
chr1	95191577	95192002	0	90
chr1	95244189	95244721	0	17
chr1	95246527	95246940	0	76
chr1	97382338	97382511	0	114
chr1	98892915	98893118	0	97
chr1	99298930	99299290	0	51
chr1	99884141	99884738	0	44
chr1	99916408	99916777	0	44
chr1	100017588	100017794	0	20
chr1	100107417	100108082	0	44
chr1	100139513	100139719	0	50
chr1	100143120	100143317	0	74
chr1	100196153	100196510	0	78
chr1	100215905	100216173	0	58
chr1	100235406	100235609	0	109
chr1	100240797	100240991	0	48
chr1	100353736	100353933	0	120
chr1	100442816	100442989	0	111
chr1	100455321	100455518	0	41
chr1	100484272	100484555	0	42
chr1	100723074	100723422	0	11
chr1	100732482	100732747	0	66
chr1	100877508	100877936	0	146
chr1	100921688	100921858	0	119
chr1	102881633	102881815	0	62
chr1	102989507	102989716	0	121
chr1	103543346	103543522	0	114
chr1	103546269	103546463	0	48
chr1	103546980	103547165	0	43
chr1	103551731	103551931	0	69
chr1	107324291	107324974	0	107
chr1	107602373	107602576	0	20
chr1	107766464	107766661	0	74
chr1	108136608	108136864	0	113
chr1	108616229	108616429	0	46
chr1	108650048	108650467	0	148
chr1	108725802	108726064	0	66
chr1	108756672	108756845	0	119
chr1	108816100	108816374	0	65
chr1	108823060	108823752	0	107
chr1	108923951	108924302	0	18
chr1	108929760	108930034	0	95
chr1	108981712	108981885	0	12
chr1	109280798	109281330	0	137
chr1	109411787	109412135	0	18
chr1	109486442	109486612	0	34
chr1	109586780	109586962	0	122
chr1	109669365	109669627	0	27
chr1	110043553	110043821	0	27
chr1	110232143	110232414	0	27
chr1	111118004	111118287	0	42
chr1	111126175	111126345	0	111
chr1	111192080	111192253	0	133
chr1	111421275	111421724	0	144
chr1	111762101	111762476	0	89
chr1	112647216	112647416	0	158
chr1	112694385	112694819	0	21
chr1	113682148	113682416	0	54
chr1	113814779	113814979	0	46
chr1	113856432	113856712	0	141
chr1	114463133	114463579	0	76
chr1	114570549	114570773	0	13
chr1	114686805	114687070	0	58
chr1	114774142	114774404	0	113
chr1	114874428	114874631	0	20
chr1	114876039	114876233	0	48
chr1	114878089	114878274	0	105
chr1	114977477	114977674	0	43
chr1	115033920	115034268	0	18
chr1	115702902	115703123	0	81
chr1	116066932	116067203	0	126
chr1	116398562	116399070	0	108
chr1	116535917	116536206	0	42
chr1	116584489	116585012	0	138
chr1	116961301	116961750	0	144
chr1	117021560	117021997	0	17
chr1	117025426	117025857	0	143
chr1	117081810	117082081	0	126
chr1	117877844	117878195	0	91
chr1	117887638	117887838	0	158
chr1	117959226	117959488	0	58
chr1	117984680	117984880	0	46
chr1	117990717	117990923	0	45
chr1	117996370	117996751	0	89
chr1	119741716	119741886	0	34
chr1	148966694	148967039	0	11
chr1	145919192	145919555	0	140
chr1	145912039	145912630	0	142
chr1	145895616	145895837	0	29
chr1	145850247	145851182	0	136
chr1	147184362	147184719	0	78
chr1	147208745	147209025	0	141
chr1	147295382	147295662	0	141
chr1	150220521	150220801	0	42
chr1	150223168	150223377	0	45
chr1	150283196	150283965	0	136
chr1	150364719	150364969	0	27
chr1	150512279	150512796	0	138
chr1	150698480	150698692	0	60
chr1	150700068	150700268	0	158
chr1	150708306	150708476	0	119
chr1	150711457	150711654	0	69
chr1	150811884	150812164	0	141
chr1	150950508	150951176	0	142
chr1	150960491	150961144	0	142
chr1	150966391	150966831	0	144
chr1	151088136	151088496	0	91
chr1	151164985	151165360	0	140
chr1	151401127	151401348	0	29
chr1	151408038	151408786	0	1
chr1	151427751	151428336	0	138
chr1	151535505	151535871	0	140
chr1	152909697	152910297	0	142
chr1	153437044	153437303	0	66
chr1	153968887	153969410	0	138
chr1	154001662	154001927	0	66
chr1	154191800	154192175	0	144
chr1	154270738	154271089	0	18
chr1	154275020	154275774	0	1
chr1	154570263	154570484	0	29
chr1	154597822	154598043	0	29
chr1	154963723	154964249	0	127
chr1	155031557	155031727	0	34
chr1	155045838	155046444	0	137
chr1	155264016	155264666	0	1
chr1	155370513	155371045	0	17
chr1	155660150	155660420	0	27
chr1	155680410	155680580	0	118
chr1	155765063	155765716	0	142
chr1	155820500	155820697	0	120
chr1	155881114	155881646	0	127
chr1	155900258	155900642	0	148
chr1	155925565	155926008	0	146
chr1	156139583	156140011	0	21
chr1	156971608	156971781	0	133
chr1	157134021	157134301	0	95
chr1	157524129	157524489	0	140
chr1	157549544	157549714	0	111
chr1	157770441	157770863	0	148
chr1	158093330	158093764	0	21
chr1	158096460	158097294	0	136
chr1	158419890	158420727	0	107
chr1	159051698	159052135	0	146
chr1	159062506	159062771	0	113
chr1	159279616	159280044	0	17
chr1	159856498	159856668	0	34
chr1	159857717	159858326	0	137
chr1	160291734	160292156	0	143
chr1	160841203	160841880	0	1
chr1	160998621	160999049	0	143
chr1	160999657	161000438	0	136
chr1	161170419	161171259	0	136
chr1	161751627	161751984	0	78
chr1	161756741	161757006	0	58
chr1	162365279	162365642	0	140
chr1	162776052	162776317	0	66
chr1	162854682	162855433	0	107
chr1	163343659	163343868	0	20
chr1	163355328	163355611	0	95
chr1	165544229	165544998	0	136
chr1	165752020	165752193	0	111
chr1	167837033	167837206	0	119
chr1	167987526	167987699	0	43
chr1	168075324	168075610	0	95
chr1	168084687	168085287	0	142
chr1	168198895	168199116	0	13
chr1	168239027	168239200	0	59
chr1	169237569	169237739	0	119
chr1	169394915	169395275	0	51
chr1	169422132	169422400	0	54
chr1	169465697	169466048	0	91
chr1	169514185	169514453	0	58
chr1	169582361	169582543	0	105
chr1	169616988	169617431	0	108
chr1	169853576	169853939	0	91
chr1	169972458	169972655	0	41
chr1	171285148	171285671	0	17
chr1	172557642	172557845	0	97
chr1	172568965	172569135	0	111
chr1	172579152	172579367	0	53
chr1	172584966	172585136	0	119
chr1	172608683	172608868	0	105
chr1	173188462	173188668	0	50
chr1	173534461	173534652	0	43
chr1	173587632	173587802	0	118
chr1	173800309	173800586	0	95
chr1	173992699	173993124	0	148
chr1	175014579	175014800	0	29
chr1	176133758	176133931	0	111
chr1	176135022	176135222	0	46
chr1	177032477	177032911	0	21
chr1	177937228	177937606	0	140
chr1	178442633	178443215	0	17
chr1	178545254	178545937	0	142
chr1	178884999	178885362	0	51
chr1	179043748	179044215	0	144
chr1	179341055	179341326	0	126
chr1	179411147	179411329	0	62
chr1	179444904	179445181	0	65
chr1	179525218	179525439	0	13
chr1	179534681	179534955	0	54
chr1	179551060	179551500	0	144
chr1	179554440	179554699	0	66
chr1	179592499	179592927	0	146
chr1	179593398	179593823	0	17
chr1	179864791	179865234	0	146
chr1	179903968	179904141	0	119
chr1	180075093	180075266	0	12
chr1	180083993	180084252	0	113
chr1	180495383	180495586	0	109
chr1	181052175	181052440	0	66
chr1	181793649	181793870	0	81
chr1	182488902	182489155	0	66
chr1	182866486	182866659	0	59
chr1	182876080	182876490	0	90
chr1	182929560	182929763	0	97
chr1	182951292	182951492	0	158
chr1	183239954	183240504	0	127
chr1	183243050	183243505	0	144
chr1	183542071	183542511	0	146
chr1	183550690	183551118	0	148
chr1	185123742	185123912	0	111
chr1	185124880	185125145	0	58
chr1	185206623	185206835	0	45
chr1	185300880	185301160	0	141
chr1	185308793	185309174	0	89
chr1	185923378	185923661	0	42
chr1	186082854	186083027	0	12
chr1	186087863	186088229	0	51
chr1	186136632	186136912	0	141
chr1	186311429	186311602	0	59
chr1	186338037	186338237	0	46
chr1	186340968	186341334	0	51
chr1	186361584	186361870	0	42
chr1	186443928	186444599	0	70
chr1	186946639	186947002	0	51
chr1	190160611	190160873	0	113
chr1	192810104	192810366	0	113
chr1	193051700	193051882	0	43
chr1	193125037	193125234	0	74
chr1	193130183	193130380	0	120
chr1	193141886	193142148	0	113
chr1	197052573	197052770	0	74
chr1	197060281	197060487	0	121
chr1	197089874	197090382	0	76
chr1	197124880	197125240	0	51
chr1	197133347	197133603	0	113
chr1	197442056	197442478	0	148
chr1	197645625	197645804	0	105
chr1	197907136	197907330	0	48
chr1	197920014	197920187	0	133
chr1	198264118	198264312	0	48
chr1	198523320	198523603	0	42
chr1	198709721	198709930	0	159
chr1	198734242	198734507	0	58
chr1	200343189	200343466	0	65
chr1	200586108	200586290	0	122
chr1	200589120	200589332	0	121
chr1	200641048	200641313	0	66
chr1	200644167	200644586	0	44
chr1	200815565	200815777	0	159
chr1	200986902	200987277	0	140
chr1	200988291	200988547	0	27
chr1	201215610	201216038	0	21
chr1	201854509	201854878	0	108
chr1	201855698	201855895	0	120
chr1	201957344	201957630	0	42
chr1	202001396	202001842	0	144
chr1	202764008	202764181	0	111
chr1	203833721	203833918	0	74
chr1	203840314	203840487	0	12
chr1	204245645	204245818	0	133
chr1	204544524	204544697	0	59
chr1	205073563	205073929	0	140
chr1	205718181	205718434	0	66
chr1	205727624	205727892	0	58
chr1	205890390	205890655	0	58
chr1	205923141	205923655	0	127
chr1	205926527	205926697	0	34
chr1	206012238	206012601	0	140
chr1	206458658	206459021	0	140
chr1	207123977	207124414	0	146
chr1	207473579	207473960	0	148
chr1	207474841	207475269	0	148
chr1	207485452	207485658	0	50
chr1	207723620	207723826	0	50
chr1	207759656	207759826	0	119
chr1	209782709	209783641	0	136
chr1	209795214	209795435	0	29
chr1	209842207	209842715	0	127
chr1	210464431	210464604	0	133
chr1	211279221	211279391	0	111
chr1	211312667	211313110	0	146
chr1	211313316	211313892	0	127
chr1	211372043	211372824	0	107
chr1	211749779	211749985	0	50
chr1	211941711	211942056	0	18
chr1	212011360	212011572	0	45
chr1	212386877	212387050	0	26
chr1	212804281	212804638	0	78
chr1	212812109	212812330	0	13
chr1	212894998	212895361	0	89
chr1	212972535	212972984	0	144
chr1	213005026	213005466	0	146
chr1	214652773	214653044	0	54
chr1	214656901	214657424	0	17
chr1	215888474	215889154	0	107
chr1	217610027	217610449	0	90
chr1	217648841	217649011	0	119
chr1	217801671	217801868	0	41
chr1	218330909	218331162	0	113
chr1	218434159	218434510	0	18
chr1	218509966	218510172	0	96
chr1	219210496	219210666	0	111
chr1	219211462	219211795	0	78
chr1	219972037	219972252	0	53
chr1	219997012	219997357	0	18
chr1	220001111	220001284	0	12
chr1	220019955	220020235	0	42
chr1	220040141	220040314	0	119
chr1	220200554	220200757	0	109
chr1	220205838	220206011	0	111
chr1	220783848	220784110	0	58
chr1	222652996	222653359	0	51
chr1	222725375	222725572	0	120
chr1	223795854	223796667	0	1
chr1	224389641	224389897	0	66
chr1	224967425	224967785	0	44
chr1	225042804	225043072	0	58
chr1	225085574	225085881	0	86
chr1	225119138	225119323	0	105
chr1	225140765	225141036	0	65
chr1	225333280	225333462	0	62
chr1	225338078	225338364	0	95
chr1	225340435	225340712	0	65
chr1	225507958	225508128	0	43
chr1	225514636	225514996	0	140
chr1	225783308	225783508	0	69
chr1	225788994	225789324	0	78
chr1	225866536	225866709	0	26
chr1	226232395	226232734	0	86
chr1	226250781	226250966	0	105
chr1	226265498	226265680	0	122
chr1	226897513	226897894	0	108
chr1	227068513	227068719	0	96
chr1	227160471	227160644	0	119
chr1	228214748	228215138	0	21
chr1	228396639	228397230	0	137
chr1	229298927	229299109	0	62
chr1	229444887	229445102	0	53
chr1	229518697	229518894	0	74
chr1	230912524	230912736	0	121
chr1	230920381	230920649	0	54
chr1	230921305	230921505	0	112
chr1	230995716	230995987	0	65
chr1	231351299	231351751	0	108
chr1	231819225	231819398	0	114
chr1	231820256	231820471	0	53
chr1	231821506	231821706	0	112
chr1	233095586	233095851	0	66
chr1	233378912	233379752	0	136
chr1	234410414	234410626	0	45
chr1	235154916	235155193	0	65
chr1	235224563	235224778	0	159
chr1	235448670	235448932	0	113
chr1	235677081	235677254	0	59
chr1	235720645	235720925	0	42
chr1	235744042	235744242	0	69
chr1	235773825	235774007	0	122
chr1	235800870	235801138	0	58
chr1	235830205	235830467	0	66
chr1	236220775	236221061	0	95
chr1	236232787	236233002	0	53
chr1	236243367	236243546	0	105
chr1	236269777	236269989	0	121
chr1	236900028	236900388	0	78
chr1	237601970	237602167	0	41
chr1	240257882	240258088	0	50
chr1	240333865	240334237	0	89
chr1	241555565	241555774	0	121
chr1	241593169	241593535	0	44
chr1	241594357	241594818	0	108
chr1	243293068	243293511	0	90
chr1	243293657	243293854	0	41
chr1	243637546	243637746	0	158
chr1	244490352	244490558	0	20
chr1	244572375	244572788	0	90
chr1	244581649	244581855	0	45
chr1	244858612	244858824	0	60
chr1	246330414	246330596	0	62
chr1	246564361	246564534	0	12
chr1	246631865	246632077	0	60
chr1	246735860	246736057	0	120
chr1	246877020	246877190	0	119
chr1	246887258	246887458	0	46
chr1	246930928	246931350	0	21
chr1	247038796	247038996	0	158
chr1	247157010	247157604	0	70
chr1	247672182	247673102	0	107
chr1	248180922	248181092	0	43
chr1	248239131	248239941	0	107
chr1	248816573	248817164	0	142
chr1	248914389	248914610	0	29
chr2	224824	225012	0	106
chr2	1422941	1423114	0	26
chr2	1433404	1433592	0	147
chr2	1453589	1453786	0	36
chr2	1663508	1663717	0	2
chr2	1791034	1791418	0	89
chr2	1791772	1792040	0	54
chr2	1903011	1903220	0	93
chr2	3194003	3194212	0	2
chr2	3514702	3514822	0	67
chr2	6849693	6850062	0	108
chr2	6861108	6861367	0	66
chr2	6886981	6887234	0	66
chr2	6893532	6893720	0	61
chr2	6996964	6997149	0	5
chr2	7014417	7014786	0	148
chr2	8818679	8818867	0	71
chr2	8858593	8858861	0	58
chr2	8864056	8864235	0	56
chr2	9320143	9320352	0	45
chr2	9323064	9323243	0	124
chr2	9368314	9368502	0	55
chr2	9406662	9407013	0	91
chr2	9433764	9433946	0	122
chr2	9491034	9491222	0	25
chr2	9517893	9518250	0	78
chr2	9535750	9535938	0	106
chr2	9591428	9591625	0	120
chr2	9841601	9841721	0	77
chr2	9849253	9849441	0	147
chr2	9851519	9851716	0	74
chr2	9911358	9911558	0	112
chr2	10000588	10000850	0	27
chr2	10453883	10454003	0	125
chr2	10600779	10600964	0	99
chr2	10602688	10602894	0	20
chr2	10657665	10657853	0	61
chr2	10662886	10663074	0	71
chr2	10671464	10671652	0	55
chr2	10753854	10754048	0	82
chr2	11197137	11197657	0	70
chr2	11211630	11211818	0	25
chr2	11215287	11215656	0	89
chr2	11218304	11218492	0	106
chr2	11222073	11222246	0	117
chr2	11224287	11224490	0	97
chr2	11447740	11447860	0	31
chr2	11450102	11450222	0	31
chr2	11451771	11451891	0	103
chr2	11453686	11453892	0	50
chr2	11626860	11627069	0	2
chr2	11637778	11637975	0	36
chr2	11791740	11792103	0	51
chr2	11804997	11805170	0	163
chr2	15218725	15218913	0	33
chr2	15461677	15461883	0	45
chr2	15467261	15467464	0	109
chr2	15554014	15554187	0	59
chr2	15603811	15604005	0	128
chr2	15605896	15606259	0	51
chr2	15629964	15630137	0	12
chr2	17649386	17649645	0	27
chr2	17665363	17665631	0	58
chr2	17696296	17696481	0	99
chr2	17703169	17703339	0	111
chr2	17716720	17717136	0	44
chr2	17720929	17721265	0	86
chr2	17745799	17745993	0	68
chr2	17768647	17768841	0	128
chr2	17779979	17780179	0	46
chr2	19913421	19913778	0	51
chr2	19969487	19969657	0	118
chr2	19992925	19993193	0	54
chr2	20033031	20033305	0	95
chr2	20290605	20290835	0	149
chr2	21029546	21029986	0	146
chr2	23857334	23857516	0	62
chr2	23875733	23875927	0	68
chr2	23984642	23984851	0	121
chr2	24067610	24067786	0	114
chr2	24135022	24135216	0	48
chr2	24137883	24138077	0	128
chr2	24261563	24261751	0	147
chr2	24271792	24271980	0	71
chr2	24275710	24275907	0	120
chr2	24284684	24284872	0	106
chr2	24286235	24286450	0	53
chr2	24301888	24302118	0	149
chr2	24303784	24303981	0	74
chr2	24327983	24328171	0	61
chr2	24741719	24742174	0	143
chr2	24822536	24822745	0	2
chr2	25121668	25121862	0	82
chr2	25133275	25133463	0	33
chr2	25388255	25388452	0	36
chr2	25862523	25862643	0	67
chr2	26134868	26135148	0	141
chr2	26215088	26215261	0	163
chr2	26450521	26450709	0	33
chr2	27035841	27036050	0	2
chr2	27084927	27085302	0	140
chr2	27101195	27101445	0	27
chr2	27223553	27224070	0	138
chr2	27224661	27225187	0	138
chr2	27243208	27243580	0	140
chr2	27329131	27329586	0	144
chr2	27335934	27336475	0	137
chr2	27453143	27453678	0	138
chr2	27454374	27454746	0	143
chr2	27476625	27476798	0	59
chr2	27497276	27497725	0	144
chr2	27499029	27499250	0	29
chr2	27507118	27507297	0	124
chr2	27509593	27509713	0	77
chr2	27621131	27621583	0	144
chr2	27847890	27848105	0	53
chr2	27929781	27929963	0	122
chr2	28233056	28233277	0	81
chr2	28518377	28518556	0	156
chr2	28597851	28598060	0	2
chr2	28849846	28850046	0	158
chr2	28901958	28902140	0	62
chr2	28926425	28926595	0	119
chr2	28946360	28946889	0	17
chr2	29022087	29022257	0	34
chr2	30741880	30742074	0	82
chr2	31177755	31177928	0	26
chr2	31249247	31249444	0	36
chr2	31883475	31883595	0	103
chr2	32023439	32023910	0	44
chr2	32128388	32128558	0	111
chr2	32136816	32137188	0	89
chr2	32154320	32154588	0	58
chr2	32177561	32177681	0	6
chr2	32184220	32184390	0	43
chr2	32298133	32298342	0	45
chr2	32306944	32307325	0	90
chr2	32441309	32441482	0	157
chr2	32443411	32443605	0	68
chr2	32476219	32476419	0	46
chr2	32499572	32500151	0	17
chr2	32531424	32531603	0	56
chr2	32543225	32543606	0	148
chr2	32820792	32821060	0	58
chr2	32948770	32948967	0	36
chr2	33243631	33243819	0	55
chr2	33259483	33259656	0	117
chr2	36464569	36464757	0	33
chr2	36729424	36729621	0	120
chr2	37002361	37002629	0	126
chr2	37049632	37049862	0	149
chr2	37053514	37053717	0	97
chr2	37094110	37094283	0	163
chr2	37107183	37107522	0	86
chr2	37114661	37114849	0	71
chr2	37138244	37138601	0	78
chr2	37175123	37175296	0	157
chr2	37214878	37215093	0	53
chr2	37367174	37367353	0	156
chr2	37372268	37372450	0	122
chr2	38343255	38343514	0	113
chr2	38354164	38354284	0	67
chr2	38358662	38358782	0	103
chr2	38376025	38376299	0	65
chr2	38568126	38568462	0	78
chr2	38581803	38582237	0	76
chr2	38751271	38751391	0	125
chr2	38973685	38973974	0	95
chr2	39006418	39006627	0	121
chr2	39184494	39184688	0	128
chr2	39250473	39250750	0	65
chr2	39299683	39299859	0	114
chr2	39343331	39343519	0	106
chr2	39356223	39356408	0	99
chr2	39736652	39737089	0	108
chr2	39768878	39769051	0	163
chr2	40174742	40174942	0	158
chr2	42326113	42326292	0	56
chr2	42570355	42570525	0	119
chr2	42697713	42697916	0	69
chr2	42753437	42753557	0	125
chr2	43551700	43552048	0	18
chr2	43695137	43695337	0	46
chr2	43794375	43794821	0	76
chr2	43796716	43796904	0	25
chr2	43801513	43801701	0	147
chr2	43828245	43828365	0	77
chr2	43912439	43912609	0	111
chr2	43918016	43918373	0	89
chr2	43947255	43947443	0	71
chr2	43950501	43950683	0	62
chr2	44209125	44209399	0	95
chr2	44275426	44275946	0	138
chr2	44313771	44314122	0	91
chr2	44321221	44321584	0	44
chr2	44346243	44346413	0	119
chr2	44706150	44706359	0	93
chr2	45581645	45581845	0	158
chr2	45599394	45599834	0	146
chr2	46511968	46512784	0	1
chr2	46576636	46576756	0	67
chr2	46619628	46619816	0	61
chr2	46905856	46906044	0	55
chr2	46950347	46950532	0	35
chr2	47152901	47153071	0	111
chr2	47170690	47170863	0	12
chr2	47385162	47385341	0	156
chr2	47410077	47410330	0	66
chr2	47416262	47416450	0	25
chr2	47813066	47813343	0	95
chr2	47822166	47822351	0	99
chr2	48373204	48373401	0	41
chr2	48459697	48460152	0	148
chr2	48514679	48514947	0	126
chr2	48776234	48776490	0	66
chr2	49014818	49014991	0	163
chr2	49921849	49922218	0	108
chr2	50091371	50091559	0	147
chr2	50506419	50506628	0	93
chr2	50538193	50538648	0	143
chr2	50623242	50623611	0	148
chr2	53794266	53794454	0	106
chr2	53795866	53796072	0	121
chr2	53798972	53799160	0	71
chr2	53896768	53896977	0	9
chr2	53910011	53910220	0	45
chr2	53931851	53932131	0	141
chr2	54304617	54304924	0	86
chr2	54334895	54335083	0	106
chr2	54526339	54526524	0	5
chr2	54829378	54829566	0	61
chr2	54859538	54859747	0	93
chr2	55206150	55206368	0	13
chr2	55209448	55209882	0	76
chr2	55212669	55212857	0	71
chr2	55234930	55235050	0	77
chr2	55246307	55246495	0	55
chr2	55299793	55299981	0	25
chr2	55339470	55339658	0	147
chr2	55363882	55364082	0	112
chr2	55372440	55372649	0	60
chr2	55388716	55388889	0	114
chr2	55549818	55550083	0	54
chr2	55579605	55579790	0	99
chr2	55584984	55585172	0	61
chr2	55615312	55615518	0	50
chr2	55640490	55640705	0	53
chr2	55644608	55644823	0	53
chr2	55645365	55645565	0	112
chr2	55671322	55671495	0	43
chr2	55917710	55918340	0	1
chr2	55988856	55989029	0	163
chr2	58089624	58089833	0	60
chr2	58154652	58154858	0	45
chr2	58160064	58160267	0	109
chr2	58162941	58163135	0	68
chr2	60780645	60780833	0	55
chr2	60781850	60782038	0	25
chr2	60793946	60794205	0	66
chr2	60794657	60794854	0	41
chr2	60918178	60918621	0	76
chr2	60920515	60920700	0	99
chr2	60952883	60953101	0	13
chr2	60953854	60954137	0	42
chr2	60965359	60965541	0	122
chr2	61083100	61083294	0	128
chr2	61108166	61108381	0	53
chr2	61122147	61122353	0	20
chr2	61190280	61190705	0	90
chr2	61222474	61222683	0	159
chr2	61226979	61227244	0	54
chr2	61232436	61232606	0	118
chr2	61256297	61256497	0	46
chr2	61280174	61280353	0	105
chr2	61294948	61295284	0	86
chr2	61331205	61331378	0	59
chr2	61339272	61339629	0	44
chr2	61350268	61350687	0	76
chr2	61383214	61383399	0	105
chr2	61490635	61490844	0	9
chr2	61501989	61502304	0	86
chr2	61827062	61827244	0	62
chr2	61872947	61873215	0	54
chr2	61876085	61876288	0	97
chr2	62502363	62502812	0	76
chr2	62979236	62979409	0	163
chr2	63153419	63153592	0	157
chr2	63437759	63437974	0	53
chr2	63571200	63571400	0	112
chr2	63593412	63593680	0	126
chr2	63842009	63842689	0	107
chr2	63885578	63885941	0	91
chr2	63889957	63890166	0	121
chr2	63893267	63893621	0	18
chr2	63899466	63899654	0	147
chr2	63912352	63912703	0	78
chr2	64094604	64095299	0	107
chr2	64455309	64455651	0	11
chr2	65082461	65082646	0	35
chr2	65097992	65098162	0	119
chr2	65105453	65105573	0	67
chr2	65239881	65240081	0	158
chr2	66571206	66571584	0	144
chr2	68046401	68046521	0	6
chr2	68180795	68181063	0	126
chr2	68822384	68822889	0	127
chr2	68945255	68945618	0	51
chr2	69122523	69122643	0	103
chr2	69406026	69406223	0	69
chr2	69415078	69415287	0	45
chr2	69461469	69461589	0	77
chr2	69825392	69825684	0	95
chr2	69837583	69837783	0	46
chr2	69839479	69839649	0	118
chr2	69861287	69861457	0	111
chr2	69916046	69916225	0	56
chr2	70216198	70216555	0	78
chr2	70216696	70217050	0	51
chr2	70227723	70227896	0	157
chr2	70982521	70982700	0	123
chr2	71073371	71073589	0	81
chr2	71109835	71110174	0	78
chr2	71132971	71133091	0	67
chr2	71133531	71133651	0	77
chr2	71355655	71355849	0	48
chr2	71363895	71364237	0	11
chr2	71380498	71380713	0	53
chr2	71395990	71396199	0	9
chr2	71399979	71400188	0	121
chr2	71400328	71400528	0	158
chr2	71408526	71408815	0	95
chr2	71520812	71521021	0	2
chr2	71598557	71598754	0	36
chr2	71665207	71665386	0	123
chr2	72495333	72495539	0	96
chr2	72514628	72514801	0	117
chr2	72733009	72733182	0	117
chr2	73426405	73426593	0	61
chr2	73455651	73455836	0	99
chr2	73609532	73609720	0	55
chr2	73672818	73673015	0	36
chr2	73730610	73730822	0	60
chr2	73732198	73732377	0	156
chr2	73913528	73913737	0	2
chr2	74156441	74156730	0	95
chr2	74208619	74208807	0	25
chr2	74241877	74242062	0	5
chr2	74531280	74531865	0	142
chr2	74657750	74657938	0	33
chr2	75053654	75053827	0	163
chr2	75652558	75652737	0	56
chr2	75664517	75664865	0	78
chr2	75689022	75689228	0	50
chr2	75694236	75694430	0	68
chr2	75696193	75696402	0	159
chr2	75702169	75702437	0	126
chr2	80393177	80393380	0	109
chr2	80544858	80545067	0	93
chr2	80589243	80589437	0	82
chr2	80647486	80647926	0	108
chr2	84423577	84423836	0	113
chr2	84441071	84441505	0	17
chr2	84449585	84449758	0	157
chr2	84616881	84617087	0	96
chr2	84621259	84621604	0	11
chr2	84686483	84686695	0	60
chr2	84785522	84785719	0	74
chr2	84821831	84822028	0	36
chr2	84870159	84870738	0	138
chr2	85053083	85053535	0	146
chr2	85368574	85368762	0	33
chr2	85554070	85554249	0	124
chr2	85577499	85577619	0	125
chr2	85840066	85840580	0	17
chr2	86028570	86028767	0	36
chr2	86117066	86117260	0	128
chr2	86133238	86133494	0	113
chr2	86144167	86144951	0	1
chr2	86151343	86151605	0	66
chr2	86153463	86153675	0	159
chr2	86159364	86159748	0	89
chr2	86206025	86206145	0	103
chr2	86213427	86213760	0	11
chr2	86456830	86457107	0	65
chr2	86466292	86466824	0	17
chr2	86489353	86489725	0	108
chr2	86622583	86623005	0	21
chr2	88102928	88103158	0	149
chr2	88178763	88179022	0	27
chr2	88525610	88525828	0	81
chr2	88529056	88529576	0	138
chr2	88583373	88583582	0	45
chr2	88897324	88897844	0	17
chr2	95100840	95101013	0	114
chr2	95281943	95282330	0	21
chr2	95481667	95481787	0	103
chr2	95529404	95529577	0	133
chr2	96025368	96025488	0	125
chr2	96285057	96285429	0	144
chr2	96288955	96289336	0	143
chr2	96289725	96289934	0	2
chr2	96298216	96298902	0	107
chr2	96610723	96611166	0	144
chr2	96631359	96631612	0	66
chr2	96647716	96647895	0	123
chr2	96663447	96663620	0	26
chr2	96832835	96833091	0	27
chr2	97124496	97124616	0	67
chr2	97158071	97158191	0	6
chr2	97762092	97762277	0	35
chr2	97802395	97802764	0	89
chr2	97812344	97812704	0	44
chr2	97834619	97834982	0	51
chr2	98535695	98535883	0	147
chr2	98600627	98600747	0	31
chr2	98639794	98640234	0	90
chr2	98645324	98645524	0	46
chr2	98678293	98678472	0	156
chr2	99127071	99127244	0	12
chr2	99245325	99245504	0	124
chr2	99321927	99322047	0	77
chr2	99361197	99361883	0	70
chr2	99394177	99394854	0	70
chr2	99396665	99396853	0	61
chr2	99402686	99403191	0	17
chr2	99407916	99408134	0	13
chr2	99418802	99418984	0	122
chr2	99560372	99560560	0	55
chr2	99837337	99837525	0	25
chr2	100298864	100299049	0	5
chr2	100302893	100303081	0	147
chr2	100393160	100393846	0	1
chr2	100417023	100417208	0	35
chr2	100995358	100995988	0	137
chr2	101269076	101269504	0	90
chr2	101281872	101282093	0	81
chr2	101397452	101397812	0	78
chr2	101452315	101452512	0	120
chr2	102019609	102019839	0	149
chr2	102343086	102343514	0	17
chr2	102351486	102352030	0	127
chr2	102371998	102372204	0	50
chr2	102701092	102701280	0	106
chr2	102705835	102706008	0	157
chr2	102762150	102762424	0	65
chr2	105071252	105071428	0	114
chr2	105390215	105390335	0	103
chr2	106129634	106129822	0	61
chr2	106145152	106145340	0	33
chr2	106163656	106163862	0	96
chr2	106813180	106813300	0	67
chr2	107826835	107826955	0	125
chr2	108293591	108293812	0	29
chr2	108308358	108308620	0	113
chr2	108387232	108387515	0	42
chr2	108481623	108481817	0	68
chr2	108484078	108484263	0	105
chr2	108782111	108782871	0	70
chr2	108804785	108804997	0	53
chr2	108930155	108930328	0	133
chr2	109313563	109313760	0	36
chr2	109544108	109544308	0	158
chr2	110147816	110148022	0	121
chr2	110178298	110178578	0	95
chr2	110637888	110638245	0	78
chr2	110667489	110667849	0	51
chr2	110674145	110674437	0	95
chr2	112003024	112003194	0	119
chr2	112024918	112025038	0	77
chr2	112250149	112250373	0	13
chr2	112311782	112311970	0	55
chr2	112520178	112520396	0	29
chr2	112545876	112545996	0	103
chr2	112646762	112647540	0	107
chr2	112662919	112663249	0	11
chr2	112777918	112778106	0	25
chr2	113632926	113633114	0	33
chr2	113742647	113742912	0	58
chr2	113931323	113931493	0	111
chr2	113951538	113951895	0	78
chr2	113955504	113955707	0	97
chr2	115499429	115499614	0	99
chr2	115746052	115746249	0	74
chr2	117817490	117817610	0	67
chr2	117824678	117824798	0	77
chr2	118096437	118096785	0	11
chr2	119230882	119231002	0	125
chr2	119245493	119246043	0	137
chr2	119321147	119321347	0	46
chr2	119615598	119615786	0	147
chr2	119926468	119926674	0	45
chr2	119967864	119968058	0	128
chr2	120087126	120087332	0	20
chr2	120465603	120466224	0	137
chr2	121224207	121224327	0	125
chr2	121732186	121732306	0	6
chr2	124563124	124563303	0	56
chr2	124763649	124764157	0	17
chr2	124772747	124772935	0	33
chr2	124798015	124798286	0	126
chr2	126695986	126696254	0	27
chr2	127279179	127279358	0	156
chr2	127289296	127289813	0	127
chr2	127503351	127503551	0	28
chr2	130154446	130154566	0	125
chr2	130338965	130339162	0	36
chr2	131443929	131444049	0	125
chr2	132673158	132673278	0	103
chr2	133123573	133123841	0	126
chr2	134349765	134349965	0	4
chr2	134936831	134937034	0	109
chr2	134947775	134947984	0	9
chr2	135115168	135115356	0	61
chr2	135126114	135126299	0	99
chr2	135135116	135135322	0	50
chr2	135207402	135207860	0	146
chr2	135219075	135219281	0	121
chr2	135621474	135621677	0	97
chr2	135754114	135754302	0	55
chr2	135782654	135783035	0	90
chr2	135794649	135794837	0	33
chr2	135823896	135824081	0	5
chr2	135833002	135833175	0	163
chr2	135836558	135837238	0	142
chr2	135911150	135911525	0	89
chr2	135912407	135912580	0	117
chr2	138552469	138552642	0	117
chr2	140325719	140325907	0	25
chr2	140495589	140495789	0	28
chr2	141013565	141013738	0	163
chr2	142918640	142918837	0	41
chr2	142957589	142957762	0	157
chr2	142985899	142986069	0	118
chr2	143029564	143029749	0	99
chr2	143235859	143236139	0	42
chr2	143435597	143435812	0	53
chr2	143436884	143437087	0	109
chr2	143767926	143768274	0	11
chr2	144145507	144145695	0	147
chr2	144178796	144178975	0	56
chr2	144208557	144208778	0	38
chr2	144388670	144389030	0	78
chr2	144389360	144389990	0	142
chr2	144424254	144424463	0	60
chr2	146588141	146588830	0	107
chr2	147915144	147915332	0	61
chr2	147918428	147918607	0	156
chr2	147975762	147975965	0	97
chr2	148743657	148743857	0	158
chr2	148762665	148762862	0	120
chr2	149011460	149011678	0	81
chr2	149571775	149571895	0	145
chr2	149575747	149575926	0	105
chr2	150487261	150487514	0	113
chr2	151047634	151047831	0	74
chr2	151255609	151255788	0	56
chr2	151270595	151270863	0	54
chr2	151281946	151282158	0	53
chr2	151282749	151282955	0	50
chr2	151411210	151411383	0	117
chr2	151439991	151440164	0	117
chr2	151459929	151460129	0	69
chr2	151492099	151492554	0	108
chr2	151497481	151497681	0	69
chr2	151498133	151498404	0	54
chr2	151506851	151507057	0	50
chr2	151514748	151514936	0	55
chr2	151564971	151565165	0	68
chr2	151627158	151627278	0	103
chr2	151691810	151692354	0	70
chr2	151724166	151724375	0	93
chr2	151870256	151870882	0	107
chr2	151872369	151872542	0	59
chr2	152133160	152133508	0	86
chr2	152135485	152135670	0	99
chr2	152618761	152619106	0	11
chr2	152656210	152656475	0	58
chr2	152658934	152659368	0	76
chr2	157308490	157308690	0	4
chr2	157324248	157324368	0	67
chr2	157533823	157534109	0	42
chr2	158101912	158102183	0	54
chr2	158220532	158220714	0	62
chr2	158338645	158339144	0	44
chr2	158603061	158603261	0	112
chr2	158658185	158658391	0	50
chr2	159176388	159176594	0	96
chr2	159228813	159229022	0	93
chr2	159257683	159257957	0	65
chr2	159259672	159259851	0	105
chr2	159325648	159325919	0	54
chr2	159382570	159382838	0	126
chr2	159429054	159429263	0	9
chr2	159430824	159431095	0	126
chr2	159808367	159808588	0	13
chr2	159815427	159815615	0	25
chr2	159816754	159817013	0	113
chr2	159875503	159875712	0	93
chr2	159970088	159970288	0	46
chr2	159983915	159984085	0	119
chr2	160101567	160101838	0	54
chr2	160284646	160284994	0	78
chr2	160303383	160303580	0	120
chr2	161202715	161202915	0	158
chr2	161204591	161204930	0	78
chr2	161223867	161224040	0	157
chr2	161366810	161366989	0	156
chr2	161385489	161385662	0	117
chr2	161391088	161391288	0	69
chr2	161411241	161411521	0	42
chr2	161905593	161905873	0	141
chr2	161964132	161964320	0	147
chr2	162020162	162020359	0	74
chr2	162038895	162039181	0	42
chr2	162183265	162183465	0	46
chr2	162200465	162200647	0	105
chr2	162219025	162219234	0	121
chr2	162310672	162311008	0	78
chr2	162352287	162352460	0	117
chr2	162359039	162359233	0	128
chr2	162371293	162371555	0	113
chr2	162435237	162435671	0	148
chr2	164492935	164493209	0	65
chr2	164496985	164497511	0	17
chr2	164619665	164619933	0	54
chr2	164703552	164703761	0	20
chr2	164945571	164945759	0	61
chr2	165374637	165374896	0	113
chr2	165754562	165754741	0	56
chr2	165754879	165755067	0	71
chr2	165930149	165930328	0	156
chr2	165932929	165933102	0	157
chr2	165940993	165941193	0	28
chr2	165949387	165949726	0	86
chr2	165994173	165994435	0	58
chr2	166048817	166049023	0	45
chr2	166056409	166056630	0	13
chr2	166198552	166199149	0	70
chr2	166199290	166199549	0	66
chr2	166272430	166272971	0	70
chr2	166293152	166293325	0	163
chr2	166412477	166412674	0	69
chr2	166423320	166423517	0	69
chr2	166474184	166474387	0	109
chr2	167218138	167218326	0	55
chr2	168017037	168017240	0	97
chr2	168074894	168075174	0	42
chr2	168907549	168908137	0	127
chr2	168968315	168968536	0	38
chr2	169185524	169186056	0	17
chr2	169202796	169202990	0	82
chr2	169240868	169241400	0	127
chr2	169277741	169277962	0	38
chr2	169504288	169504660	0	51
chr2	169560296	169560730	0	76
chr2	169603983	169604269	0	95
chr2	169608557	169608763	0	50
chr2	169633210	169633413	0	109
chr2	169645806	169646234	0	90
chr2	169749354	169749948	0	70
chr2	169750169	169750289	0	77
chr2	169805387	169805507	0	67
chr2	169808366	169808548	0	122
chr2	169875775	169875954	0	56
chr2	169896483	169896748	0	54
chr2	169942445	169942633	0	106
chr2	170061098	170061467	0	89
chr2	170081722	170081978	0	113
chr2	170775826	170776023	0	120
chr2	170777052	170777255	0	20
chr2	170792782	170792979	0	41
chr2	171049768	171050098	0	78
chr2	171053781	171053954	0	114
chr2	171055102	171055275	0	114
chr2	171082791	171082991	0	69
chr2	171339233	171339572	0	78
chr2	171477973	171478152	0	156
chr2	171554468	171554917	0	108
chr2	171725640	171725825	0	105
chr2	171946603	171946812	0	60
chr2	171952840	171953034	0	68
chr2	171983127	171983457	0	86
chr2	172595799	172596070	0	126
chr2	172960740	172960961	0	38
chr2	173017103	173017285	0	62
chr2	173217055	173217240	0	35
chr2	173909860	173910288	0	90
chr2	174081024	174081197	0	163
chr2	174081968	174082147	0	56
chr2	174246788	174246908	0	6
chr2	174380200	174380382	0	105
chr2	174381715	174381885	0	111
chr2	174799998	174800278	0	42
chr2	174945100	174945288	0	71
chr2	175136392	175136592	0	158
chr2	175178162	175178442	0	42
chr2	175940858	175940978	0	103
chr2	175970758	175970958	0	69
chr2	176131301	176131750	0	108
chr2	176171551	176171671	0	125
chr2	176326765	176326965	0	69
chr2	176337422	176337782	0	78
chr2	177232357	177232705	0	11
chr2	177434235	177434429	0	128
chr2	177442331	177442504	0	157
chr2	177468396	177468584	0	106
chr2	177898039	177898218	0	156
chr2	178123502	178123936	0	90
chr2	178338918	178339106	0	25
chr2	178382361	178382709	0	18
chr2	178472979	178473173	0	68
chr2	178488895	178489101	0	121
chr2	178582927	178583207	0	141
chr2	178597522	178598012	0	17
chr2	178624394	178624668	0	65
chr2	178646415	178646618	0	97
chr2	178652520	178652640	0	6
chr2	178652695	178652815	0	103
chr2	178669403	178669778	0	89
chr2	178675002	178675199	0	74
chr2	178696974	178697180	0	50
chr2	178704201	178705044	0	70
chr2	178715023	178715303	0	141
chr2	178753045	178753251	0	20
chr2	178767724	178768167	0	146
chr2	178778816	178779392	0	70
chr2	178791968	178792174	0	45
chr2	178794446	178794619	0	163
chr2	178856202	178856399	0	41
chr2	179149215	179149400	0	99
chr2	179172091	179172261	0	118
chr2	179445571	179445759	0	147
chr2	179958924	179959136	0	60
chr2	180989803	180989997	0	128
chr2	181057733	181057915	0	122
chr2	181480065	181480271	0	50
chr2	181485815	181485994	0	56
chr2	181534715	181534921	0	50
chr2	181538035	181538300	0	54
chr2	181910427	181910636	0	9
chr2	181918671	181918942	0	54
chr2	181920571	181920744	0	12
chr2	181928134	181928307	0	117
chr2	182117181	182117437	0	66
chr2	182230981	182231184	0	109
chr2	182718025	182718296	0	65
chr2	182722021	182722194	0	114
chr2	182730968	182731168	0	112
chr2	182758775	182758948	0	157
chr2	182837879	182838079	0	46
chr2	182842353	182842541	0	61
chr2	182952811	182953005	0	68
chr2	182953135	182953409	0	65
chr2	182976896	182977081	0	105
chr2	183087039	183087245	0	121
chr2	184598893	184599161	0	27
chr2	185753747	185753953	0	96
chr2	185761864	185762064	0	112
chr2	185824341	185824511	0	119
chr2	186488125	186488328	0	20
chr2	186499507	186499704	0	120
chr2	186501230	186501418	0	55
chr2	186638207	186638410	0	97
chr2	186656238	186656459	0	38
chr2	186663716	186663886	0	118
chr2	186676761	186676982	0	38
chr2	186677148	186677431	0	42
chr2	186751154	186751333	0	156
chr2	186833105	186833311	0	96
chr2	186837286	186837563	0	65
chr2	187346034	187346394	0	51
chr2	187478626	187478885	0	58
chr2	187488228	187488413	0	105
chr2	188541090	188541545	0	44
chr2	188582267	188582526	0	66
chr2	188985121	188985315	0	128
chr2	188992105	188992302	0	74
chr2	189003940	189004407	0	143
chr2	189062787	189063212	0	146
chr2	189063915	189064097	0	62
chr2	189068803	189068982	0	124
chr2	189097158	189097388	0	149
chr2	189100055	189100237	0	122
chr2	189457305	189457520	0	159
chr2	189463669	189463943	0	65
chr2	189470793	189470975	0	62
chr2	189561742	189562268	0	70
chr2	189563558	189564253	0	107
chr2	189737646	189737834	0	71
chr2	189867775	189867963	0	106
chr2	189877200	189877569	0	89
chr2	190060038	190060383	0	18
chr2	190199787	190200236	0	108
chr2	190204983	190205162	0	56
chr2	190212990	190213160	0	118
chr2	190251492	190251671	0	156
chr2	190290419	190290592	0	117
chr2	190362574	190362783	0	60
chr2	190518724	190519173	0	76
chr2	190659313	190660002	0	142
chr2	190670358	190670567	0	9
chr2	190680977	190681186	0	9
chr2	190923777	190923986	0	60
chr2	190931430	190931639	0	45
chr2	190932656	190932986	0	78
chr2	190970519	190970781	0	113
chr2	190975318	190975589	0	54
chr2	190983659	190983844	0	5
chr2	190991245	190991424	0	124
chr2	191032921	191033121	0	4
chr2	191383135	191383338	0	109
chr2	191681896	191682072	0	114
chr2	191683675	191683881	0	45
chr2	192057635	192057823	0	25
chr2	195713404	195713592	0	71
chr2	195740750	195740935	0	99
chr2	195861748	195862031	0	42
chr2	195897636	195897860	0	13
chr2	195987955	195988223	0	54
chr2	196051132	196051305	0	157
chr2	196225786	196225986	0	28
chr2	196773522	196773642	0	77
chr2	196792938	196793168	0	149
chr2	196844460	196844642	0	105
chr2	196872898	196873080	0	43
chr2	196875656	196875841	0	105
chr2	196890742	196890942	0	112
chr2	196897090	196897284	0	43
chr2	196927652	196927772	0	67
chr2	197392166	197392523	0	89
chr2	197400024	197400455	0	90
chr2	197400685	197400950	0	58
chr2	197405059	197405508	0	76
chr2	197416713	197416934	0	38
chr2	197488458	197488578	0	77
chr2	197490271	197490391	0	67
chr2	197494254	197494374	0	31
chr2	197503086	197503206	0	6
chr2	197523488	197523688	0	112
chr2	197548200	197548415	0	53
chr2	197571935	197572316	0	144
chr2	197595944	197596114	0	118
chr2	197698799	197699008	0	20
chr2	197776910	197777110	0	112
chr2	199936396	199936605	0	121
chr2	200351073	200351294	0	38
chr2	200493122	200493322	0	4
chr2	200569659	200570040	0	44
chr2	200580376	200580561	0	43
chr2	200620619	200620849	0	149
chr2	200818361	200818481	0	31
chr2	200818867	200818987	0	31
chr2	200854953	200855132	0	56
chr2	200856653	200857016	0	89
chr2	200857795	200858205	0	90
chr2	200871294	200871571	0	65
chr2	200937763	200937969	0	50
chr2	200941169	200941351	0	122
chr2	200949426	200949629	0	97
chr2	200981205	200981817	0	1
chr2	201208013	201208234	0	38
chr2	201209049	201209590	0	127
chr2	201266385	201266733	0	11
chr2	201271432	201271620	0	147
chr2	201387635	201388013	0	143
chr2	201420435	201420614	0	156
chr2	201478558	201478678	0	6
chr2	201487590	201487858	0	54
chr2	201495759	201495971	0	60
chr2	201537363	201537548	0	43
chr2	201547493	201547702	0	159
chr2	201669683	201669859	0	114
chr2	201725286	201725474	0	61
chr2	201726478	201726939	0	148
chr2	201860718	201860927	0	93
chr2	202113367	202113561	0	82
chr2	202184682	202184903	0	38
chr2	202292726	202293059	0	86
chr2	202469341	202469541	0	112
chr2	202513628	202513831	0	109
chr2	202828747	202829104	0	18
chr2	202907874	202908071	0	120
chr2	202969905	202970075	0	118
chr2	202974347	202974544	0	74
chr2	203166119	203166313	0	68
chr2	203217177	203217519	0	86
chr2	203226074	203226348	0	65
chr2	203342128	203342298	0	111
chr2	203394591	203395090	0	17
chr2	203457468	203457647	0	56
chr2	205185653	205185838	0	35
chr2	205300607	205300801	0	82
chr2	205683139	205683419	0	141
chr2	206056175	206056959	0	136
chr2	206124024	206124310	0	95
chr2	206147502	206147856	0	91
chr2	206740951	206741157	0	121
chr2	206754948	206755471	0	127
chr2	206771889	206772338	0	76
chr2	206787917	206788197	0	141
chr2	206791611	206791879	0	54
chr2	207046456	207046576	0	77
chr2	207612931	207613528	0	70
chr2	208346013	208346183	0	119
chr2	208350022	208350222	0	104
chr2	208351303	208351497	0	128
chr2	208354450	208354650	0	158
chr2	208437501	208437843	0	78
chr2	208493218	208493765	0	138
chr2	209703844	209704044	0	112
chr2	209729757	209729945	0	55
chr2	209921462	209921656	0	82
chr2	209992040	209992234	0	82
chr2	210016548	210016748	0	28
chr2	210027240	210027446	0	50
chr2	210203266	210203445	0	156
chr2	210290965	210291150	0	99
chr2	210675668	210675889	0	38
chr2	211386779	211387166	0	143
chr2	212426286	212426459	0	114
chr2	213021599	213021787	0	106
chr2	213097902	213098111	0	60
chr2	213297028	213297397	0	89
chr2	213340083	213340277	0	48
chr2	213422174	213422344	0	34
chr2	214414097	214414599	0	108
chr2	214730332	214730535	0	49
chr2	214970284	214970487	0	49
chr2	214990719	214991076	0	18
chr2	215000628	215000997	0	108
chr2	215019353	215019873	0	70
chr2	215349580	215349753	0	163
chr2	215371845	215372365	0	127
chr2	215408155	215408503	0	11
chr2	216099947	216100633	0	142
chr2	216438328	216438507	0	124
chr2	217739493	217739678	0	5
chr2	217829786	217830007	0	81
chr2	217885633	217885806	0	26
chr2	218249740	218249925	0	35
chr2	218360455	218360664	0	2
chr2	218382190	218382310	0	125
chr2	218385059	218385425	0	140
chr2	218463247	218463420	0	157
chr2	218497683	218498144	0	76
chr2	218528652	218528846	0	48
chr2	218633383	218634208	0	136
chr2	218634461	218634682	0	29
chr2	218660915	218661497	0	138
chr2	218668592	218668813	0	38
chr2	218813931	218814128	0	36
chr2	219158167	219158388	0	29
chr2	219226812	219227000	0	25
chr2	219234182	219234444	0	66
chr2	219248105	219248649	0	138
chr2	219250271	219250631	0	140
chr2	219270240	219270413	0	133
chr2	219294070	219294243	0	26
chr2	219615728	219615922	0	82
chr2	221446117	221446323	0	50
chr2	221455559	221455777	0	81
chr2	221563764	221564447	0	1
chr2	221566985	221567105	0	67
chr2	222201054	222201488	0	148
chr2	222558271	222559031	0	1
chr2	222648592	222648801	0	45
chr2	222908704	222909135	0	44
chr2	223752662	223752782	0	6
chr2	223758542	223758810	0	58
chr2	223905807	223906016	0	159
chr2	223959561	223960075	0	17
chr2	224474096	224474373	0	65
chr2	224495731	224496014	0	95
chr2	224502930	224503103	0	59
chr2	224511309	224511580	0	54
chr2	224805078	224805613	0	17
chr2	224873971	224874331	0	78
chr2	224946807	224946980	0	12
chr2	226906704	226907076	0	148
chr2	227043105	227043284	0	124
chr2	227119831	227120004	0	117
chr2	227144487	227144711	0	13
chr2	227244813	227245022	0	9
chr2	227270697	227270915	0	29
chr2	227298664	227298873	0	93
chr2	227363676	227364033	0	18
chr2	227523728	227523949	0	38
chr2	227554380	227554663	0	42
chr2	227898113	227898286	0	157
chr2	228108740	228108913	0	163
chr2	228128096	228128216	0	31
chr2	228170255	228170689	0	76
chr2	229585912	229586097	0	5
chr2	229791844	229792195	0	18
chr2	230037269	230037629	0	91
chr2	230170542	230170715	0	163
chr2	230178069	230178290	0	38
chr2	230238202	230238390	0	147
chr2	230371625	230371795	0	111
chr2	230469753	230470196	0	146
chr2	230494298	230494516	0	13
chr2	230502918	230503112	0	68
chr2	230515594	230515714	0	103
chr2	230541914	230542114	0	4
chr2	230810117	230810323	0	20
chr2	231046922	231047288	0	140
chr2	231087003	231087182	0	56
chr2	231222706	231222906	0	104
chr2	231362650	231362850	0	28
chr2	231732873	231733221	0	18
chr2	232024212	232024394	0	105
chr2	232172641	232172814	0	59
chr2	232456815	232456935	0	125
chr2	232662687	232662866	0	123
chr2	232788362	232788583	0	38
chr2	233263856	233264077	0	38
chr2	233280967	233281176	0	121
chr2	233385949	233386122	0	163
chr2	233467053	233467232	0	123
chr2	233477311	233477431	0	125
chr2	233485461	233485901	0	146
chr2	233511672	233511955	0	95
chr2	233542209	233542406	0	120
chr2	233672136	233672309	0	12
chr2	233681869	233681989	0	132
chr2	233837461	233837726	0	54
chr2	234017219	234017478	0	58
chr2	234058748	234058921	0	59
chr2	235524381	235524501	0	132
chr2	235709059	235709238	0	123
chr2	236376968	236377168	0	4
chr2	236391979	236392330	0	91
chr2	236493679	236493873	0	128
chr2	237354917	237355114	0	36
chr2	237360083	237360280	0	36
chr2	237365731	237366100	0	140
chr2	237366740	237367343	0	142
chr2	237376721	237377336	0	142
chr2	237380981	237381578	0	142
chr2	237545354	237545539	0	35
chr2	237575405	237575584	0	123
chr2	237762962	237763082	0	132
chr2	237763119	237763532	0	148
chr2	237772104	237772304	0	28
chr2	237818874	237819047	0	114
chr2	237833981	237834409	0	44
chr2	237994751	237994921	0	118
chr2	238032128	238032337	0	45
chr2	238081600	238081809	0	2
chr2	238170400	238171089	0	142
chr2	238259865	238260038	0	12
chr2	238325774	238326004	0	149
chr2	238353042	238353215	0	59
chr2	238397383	238397636	0	27
chr2	239068693	239068813	0	125
chr2	240007170	240007373	0	49
chr2	240449678	240450050	0	143
chr2	240519916	240520036	0	132
chr2	240523828	240524434	0	137
chr2	241112284	241112514	0	149
chr2	241252937	241253110	0	26
chr2	241253354	241253548	0	82
chr2	241324097	241324442	0	86
chr2	241346059	241346232	0	163
chr2	241477828	241478001	0	117
chr2	242004375	242004554	0	124
chr3	325986	326174	0	55
chr3	354560	354790	0	149
chr3	401498	401704	0	45
chr3	405454	405802	0	11
chr3	1327418	1327612	0	128
chr3	2819361	2819561	0	28
chr3	3026050	3026250	0	4
chr3	3097931	3098359	0	148
chr3	3136523	3136643	0	103
chr3	3156158	3156355	0	74
chr3	3172756	3172935	0	56
chr3	3175145	3175351	0	50
chr3	4644024	4644218	0	82
chr3	4684964	4685161	0	153
chr3	4710370	4710570	0	134
chr3	4779511	4779699	0	33
chr3	5174341	5174541	0	104
chr3	5201684	5201863	0	156
chr3	6956522	6956722	0	28
chr3	7693529	7693729	0	4
chr3	8619762	8619983	0	29
chr3	8630697	8630891	0	82
chr3	8941446	8941830	0	148
chr3	8958890	8959084	0	68
chr3	9015605	9015778	0	163
chr3	9038026	9038247	0	13
chr3	9058260	9058522	0	27
chr3	9080021	9080218	0	153
chr3	9435671	9435901	0	149
chr3	9478529	9478788	0	113
chr3	9705375	9705572	0	36
chr3	9712482	9713064	0	138
chr3	9750527	9750727	0	134
chr3	9756386	9756915	0	137
chr3	9759163	9759372	0	93
chr3	9854617	9854737	0	132
chr3	9908112	9908309	0	153
chr3	9909230	9909400	0	34
chr3	9943895	9944092	0	153
chr3	9981718	9981838	0	67
chr3	10052266	10052466	0	104
chr3	10062145	10062265	0	31
chr3	10072900	10073073	0	117
chr3	10126320	10126440	0	32
chr3	10148079	10148294	0	53
chr3	10213221	10213593	0	144
chr3	10270151	10271065	0	136
chr3	10819378	10819812	0	17
chr3	11028618	11028818	0	134
chr3	11568535	11568797	0	27
chr3	12140518	12140718	0	28
chr3	12351508	12351628	0	31
chr3	12839539	12839659	0	32
chr3	12840209	12840329	0	125
chr3	12871755	12871875	0	125
chr3	12947133	12947306	0	26
chr3	13619623	13619820	0	36
chr3	14116449	14116619	0	23
chr3	14131475	14131660	0	5
chr3	14668011	14668208	0	120
chr3	14917175	14917345	0	34
chr3	15028504	15028677	0	163
chr3	15037915	15038115	0	4
chr3	15177513	15178116	0	142
chr3	15233774	15233953	0	56
chr3	15383989	15384109	0	31
chr3	15413767	15414210	0	108
chr3	15456494	15456682	0	33
chr3	15474900	15475085	0	35
chr3	15564441	15564650	0	121
chr3	15573115	15573285	0	12
chr3	15670166	15670615	0	146
chr3	15751684	15751869	0	99
chr3	15795191	15795409	0	13
chr3	16588595	16588715	0	31
chr3	16596672	16597005	0	78
chr3	17166822	17166992	0	23
chr3	17185004	17185287	0	42
chr3	17406321	17406690	0	51
chr3	17428444	17428641	0	74
chr3	18349133	18349632	0	127
chr3	19879504	19879775	0	54
chr3	19896585	19896930	0	11
chr3	19950799	19950999	0	28
chr3	19984135	19984468	0	86
chr3	19985375	19986191	0	70
chr3	20140207	20140380	0	59
chr3	20152264	20152624	0	91
chr3	20171082	20171252	0	23
chr3	20174228	20175062	0	70
chr3	20183605	20184036	0	76
chr3	23921491	23921611	0	103
chr3	25605957	25606154	0	41
chr3	25618355	25618807	0	44
chr3	25620678	25620866	0	25
chr3	25626537	25626891	0	78
chr3	25630058	25630498	0	76
chr3	25630799	25630993	0	128
chr3	25637195	25637401	0	96
chr3	25642267	25642467	0	69
chr3	25794055	25794498	0	146
chr3	27115963	27116169	0	121
chr3	27174355	27174780	0	146
chr3	27284600	27284957	0	51
chr3	27295625	27295816	0	48
chr3	27376602	27376817	0	53
chr3	27391732	27391941	0	60
chr3	27452378	27452575	0	120
chr3	27716989	27717761	0	1
chr3	28263310	28263507	0	41
chr3	28316346	28316528	0	62
chr3	28336662	28336835	0	157
chr3	28478362	28478482	0	103
chr3	30688422	30688601	0	124
chr3	30786349	30786552	0	109
chr3	31596793	31596999	0	45
chr3	31617896	31618096	0	104
chr3	32449477	32449677	0	134
chr3	32487901	32488071	0	111
chr3	32530264	32530538	0	54
chr3	32532989	32533201	0	159
chr3	32534529	32534738	0	159
chr3	32536921	32537112	0	48
chr3	32704752	32704946	0	48
chr3	32716215	32716421	0	121
chr3	32727653	32727823	0	59
chr3	33077050	33077229	0	123
chr3	33409205	33409556	0	18
chr3	33501594	33501767	0	163
chr3	33559054	33559331	0	95
chr3	33574459	33574653	0	68
chr3	33602785	33603163	0	148
chr3	33696802	33696978	0	114
chr3	35690075	35690275	0	158
chr3	35708934	35709122	0	147
chr3	35717243	35717413	0	119
chr3	36715216	36715594	0	144
chr3	37050525	37050855	0	78
chr3	37285922	37286098	0	114
chr3	37296064	37296252	0	61
chr3	37299226	37299417	0	130
chr3	37328897	37329088	0	130
chr3	37347120	37347314	0	128
chr3	37542455	37542673	0	81
chr3	37911570	37911740	0	23
chr3	38004286	38004483	0	36
chr3	38045478	38045672	0	82
chr3	38086280	38086480	0	4
chr3	38094940	38095149	0	2
chr3	38107491	38107700	0	93
chr3	38277396	38277593	0	36
chr3	38307188	38307361	0	26
chr3	38850369	38850806	0	90
chr3	38905231	38905416	0	5
chr3	39079620	39079829	0	60
chr3	39085462	39085656	0	68
chr3	39110860	39111078	0	29
chr3	39124968	39125503	0	138
chr3	39407750	39407870	0	103
chr3	39412026	39412146	0	31
chr3	40312050	40312170	0	31
chr3	41398059	41398280	0	38
chr3	41911358	41911712	0	91
chr3	41919688	41919909	0	38
chr3	41938026	41938223	0	74
chr3	42187919	42188119	0	134
chr3	42594501	42594621	0	103
chr3	42619561	42619758	0	41
chr3	42643260	42643481	0	38
chr3	42643628	42643991	0	91
chr3	42693599	42693772	0	133
chr3	42745826	42746005	0	123
chr3	42786134	42786254	0	77
chr3	42941122	42941322	0	134
chr3	44262290	44262493	0	20
chr3	44358194	44358376	0	122
chr3	44400381	44400655	0	95
chr3	44499818	44500077	0	66
chr3	44571309	44571429	0	32
chr3	44658744	44659089	0	18
chr3	44659159	44659649	0	108
chr3	44753464	44753584	0	67
chr3	44801312	44801536	0	13
chr3	44801808	44802011	0	49
chr3	44805000	44805197	0	120
chr3	44812165	44812365	0	28
chr3	44826281	44826493	0	53
chr3	45400163	45400333	0	10
chr3	45476411	45476608	0	36
chr3	45636061	45636255	0	82
chr3	45713998	45714177	0	105
chr3	45732070	45732270	0	104
chr3	45738509	45738875	0	51
chr3	45743514	45743776	0	66
chr3	45771149	45771405	0	27
chr3	45828381	45828611	0	149
chr3	45923538	45923759	0	29
chr3	45936470	45936649	0	123
chr3	45979712	45979933	0	81
chr3	46203188	46204244	0	136
chr3	46264344	46264553	0	9
chr3	46454160	46454369	0	93
chr3	46464857	46464977	0	125
chr3	46527478	46527651	0	163
chr3	46579794	46579964	0	34
chr3	46617146	46617367	0	38
chr3	46625087	46625296	0	93
chr3	46719832	46719952	0	132
chr3	46733602	46734220	0	137
chr3	47425925	47426122	0	36
chr3	47427079	47427608	0	138
chr3	47428563	47428751	0	33
chr3	47568980	47569174	0	82
chr3	47714343	47714537	0	48
chr3	47828924	47829103	0	124
chr3	48378318	48378512	0	82
chr3	48459288	48459464	0	139
chr3	48473080	48473200	0	132
chr3	48564248	48564368	0	125
chr3	48648798	48648995	0	36
chr3	48689600	48689800	0	134
chr3	48693986	48694660	0	1
chr3	48715384	48715584	0	7
chr3	48752101	48752271	0	23
chr3	48790527	48790700	0	117
chr3	48862566	48862766	0	7
chr3	48968569	48968766	0	153
chr3	48974857	48975054	0	153
chr3	49008792	49008912	0	103
chr3	49010992	49011162	0	23
chr3	49033016	49033225	0	2
chr3	49095849	49096037	0	33
chr3	49101281	49101851	0	138
chr3	49102542	49102662	0	132
chr3	49260528	49261131	0	1
chr3	49271082	49271528	0	148
chr3	49284741	49284962	0	81
chr3	49298418	49298618	0	134
chr3	49302398	49302598	0	4
chr3	49310593	49310802	0	93
chr3	49360084	49360441	0	18
chr3	49361042	49361162	0	77
chr3	49373315	49373435	0	31
chr3	49375366	49375539	0	163
chr3	49414901	49415021	0	125
chr3	49697819	49698081	0	27
chr3	49792369	49792566	0	36
chr3	49794894	49795307	0	21
chr3	49811902	49812277	0	140
chr3	49908944	49909470	0	137
chr3	50059529	50059729	0	28
chr3	50062006	50062194	0	55
chr3	50064963	50065142	0	124
chr3	50558610	50559213	0	137
chr3	50577446	50577646	0	134
chr3	51075297	51075497	0	4
chr3	51090191	51090421	0	149
chr3	51357664	51358048	0	143
chr3	51412257	51412454	0	153
chr3	51430752	51430958	0	50
chr3	51440020	51440190	0	10
chr3	51643776	51643949	0	163
chr3	51778628	51779178	0	137
chr3	51875404	51875583	0	123
chr3	51876945	51877065	0	132
chr3	51937483	51937680	0	36
chr3	51994733	51995182	0	144
chr3	52198775	52198969	0	82
chr3	52350463	52350633	0	34
chr3	52364560	52364973	0	21
chr3	52408406	52408603	0	153
[truncated: 13,087 more rows]
