# Supplementary material for: MosCoverY: A method to estimate mosaic loss of Y chromosome from sequencing coverage data
Source: Am J Hum Genet. 2025 Sep 11;112(10):2509–19. doi: 10.1016/j.ajhg.2025.08.016 (PMC12696490; doi:10.1016/j.ajhg.2025.08.016)
Supplement: Table S3. All exons used to calculate normalized chrY coverage with normalizing groups (Sure Select v.5) [file mmc4.xlsx]

## Sheet: Sheet1
Table S3 - All exons used to calculate normalized chrY coverage with normalizing groups (Sure Select V5)
#exon_group - group of exons matched on length GC-content. For each of 215 exons on chrY there are 100 autosomal exons in each group.
Chrom	start	end	chrY	exon_group
chr1	786150	786426	0	11
chr1	1311356	1311704	0	183
chr1	1457184	1457305	0	41
chr1	1564571	1564973	0	174
chr1	1646375	1646505	0	37
chr1	1676381	1676729	0	183
chr1	1739239	1739587	0	183
chr1	1892144	1892712	0	170
chr1	2082338	2082514	0	42
chr1	2590990	2591201	0	179
chr1	3845232	3845353	0	92
chr1	3872872	3872993	0	41
chr1	5933081	5933279	0	3
chr1	6088866	6089076	0	179
chr1	6186783	6186913	0	156
chr1	6193017	6193138	0	92
chr1	6282664	6282904	0	187
chr1	6555406	6555571	0	178
chr1	6580996	6581367	0	183
chr1	6632892	6633013	0	40
chr1	7091290	7091495	0	125
chr1	7820470	7820710	0	186
chr1	7843872	7843994	0	215
chr1	7853283	7853503	0	81
chr1	7937596	7937803	0	68
chr1	9570329	9570458	0	7
chr1	9573236	9573356	0	146
chr1	9935400	9935609	0	128
chr1	9941047	9941169	0	213
chr1	9982650	9982777	0	117
chr1	10275302	10275517	0	154
chr1	10296863	10297133	0	19
chr1	10324703	10324936	0	46
chr1	10536111	10536301	0	4
chr1	11013640	11013854	0	18
chr1	11013891	11014021	0	173
chr1	11020373	11020533	0	144
chr1	11022255	11022586	0	1
chr1	11026901	11027346	0	139
chr1	11139352	11139700	0	1
chr1	11247661	11248116	0	174
chr1	11256958	11257223	0	32
chr1	11273558	11274097	0	170
chr1	11514313	11514510	0	3
chr1	12190862	12191063	0	188
chr1	12256365	12256569	0	176
chr1	12270956	12271161	0	209
chr1	12318113	12318407	0	12
chr1	12327612	12327852	0	186
chr1	12346509	12346718	0	10
chr1	12403845	12404034	0	104
chr1	12774970	12775099	0	24
chr1	12847562	12847655	0	132
chr1	13115920	13116089	0	157
chr1	13770163	13770371	0	204
chr1	13773107	13773237	0	37
chr1	13783036	13783243	0	128
chr1	14180386	14180686	0	73
chr1	15374408	15374618	0	102
chr1	15381218	15381458	0	186
chr1	15381975	15382153	0	31
chr1	15456600	15456730	0	173
chr1	15472000	15472130	0	98
chr1	15651653	15651881	0	180
chr1	15733740	15733908	0	25
chr1	15876191	15876651	0	174
chr1	16387552	16387731	0	101
chr1	16425180	16425301	0	41
chr1	16455698	16455897	0	3
chr1	17359299	17359468	0	120
chr1	17397057	17397234	0	31
chr1	17413164	17413294	0	173
chr1	17420793	17420920	0	38
chr1	17422078	17422205	0	117
chr1	17638466	17638667	0	188
chr1	17823012	17823362	0	183
chr1	18896937	18897066	0	162
chr1	18918365	18918541	0	31
chr1	19145740	19146146	0	192
chr1	19152256	19152444	0	6
chr1	19161632	19161887	0	2
chr1	19164193	19164397	0	176
chr1	19168006	19168246	0	186
chr1	19183801	19184169	0	194
chr1	19219293	19219734	0	190
chr1	19258733	19258854	0	41
chr1	19308550	19308679	0	171
chr1	19621980	19622100	0	123
chr1	19904856	19905026	0	150
chr1	20140130	20140340	0	179
chr1	20613751	20613939	0	6
chr1	20775903	20776026	0	119
chr1	20813111	20813232	0	215
chr1	20886162	20886370	0	103
chr1	20941922	20942348	0	194
chr1	21167937	21168058	0	156
chr1	21473401	21473517	0	34
chr1	21573683	21573894	0	179
chr1	21613613	21613790	0	31
chr1	21721639	21721823	0	143
chr1	21732601	21732807	0	62
chr1	22091354	22091454	0	164
chr1	23337834	23337955	0	146
chr1	23338563	23338684	0	82
chr1	23362447	23362614	0	157
chr1	23367851	23368052	0	188
chr1	23387267	23387507	0	187
chr1	23441010	23441198	0	6
chr1	23639103	23639291	0	6
chr1	23817383	23817586	0	184
chr1	23863164	23863284	0	109
chr1	23978777	23978906	0	91
chr1	24068242	24068418	0	42
chr1	24095420	24095599	0	101
chr1	24468942	24469130	0	6
chr1	24645885	24646005	0	51
chr1	24646010	24646130	0	29
chr1	24660680	24660801	0	213
chr1	24662754	24662884	0	37
chr1	24827098	24827219	0	114
chr1	24839972	24840102	0	37
chr1	25223226	25223445	0	131
chr1	25302196	25302325	0	162
chr1	25351574	25351758	0	143
chr1	25356666	25356872	0	121
chr1	25362344	25362474	0	14
chr1	25831947	25832204	0	2
chr1	25903684	25903889	0	125
chr1	25984447	25984651	0	176
chr1	26300912	26301081	0	120
chr1	26342703	26342915	0	179
chr1	27102022	27102223	0	188
chr1	27348994	27349163	0	120
chr1	27414927	27415048	0	14
chr1	27428672	27428802	0	24
chr1	27623513	27623861	0	183
chr1	27760046	27760167	0	110
chr1	27817838	27817959	0	109
chr1	27838727	27838934	0	198
chr1	27897081	27897202	0	82
chr1	27897652	27897772	0	215
chr1	28038782	28038984	0	167
chr1	28057965	28058169	0	167
chr1	28095715	28096090	0	194
chr1	28208234	28208354	0	213
chr1	28214950	28215070	0	94
chr1	28457179	28457300	0	146
chr1	28508485	28508615	0	171
chr1	28571173	28571349	0	42
chr1	28743896	28744026	0	38
chr1	28987419	28987880	0	194
chr1	29018211	29018416	0	209
chr1	29060455	29060575	0	110
chr1	29064985	29065208	0	195
chr1	29279022	29279223	0	188
chr1	30715827	30716305	0	177
chr1	30945313	30945516	0	88
chr1	30973097	30973224	0	156
chr1	31633133	31633300	0	157
chr1	31908924	31909045	0	114
chr1	31911783	31911913	0	16
chr1	32031516	32031714	0	47
chr1	32086910	32087025	0	34
chr1	32094720	32094932	0	179
chr1	32332121	32332300	0	101
chr1	32366282	32366653	0	183
chr1	32536187	32536316	0	117
chr1	32536531	32536653	0	210
chr1	32600067	32600454	0	192
chr1	32633648	32633768	0	148
chr1	32650496	32650617	0	41
chr1	32668836	32668958	0	210
chr1	32679592	32679692	0	215
chr1	32680466	32680558	0	94
chr1	32810586	32811013	0	190
chr1	32826045	32826921	0	137
chr1	33021642	33021772	0	7
chr1	33333989	33334243	0	2
chr1	33550200	33550410	0	179
chr1	34792656	34792821	0	163
chr1	35003826	35004028	0	167
chr1	35011949	35012069	0	164
chr1	35020341	35020507	0	107
chr1	35030528	35030696	0	76
chr1	35325240	35325440	0	141
chr1	35387469	35387675	0	207
chr1	35392571	35392760	0	23
chr1	35404985	35405218	0	46
chr1	35442151	35442364	0	193
chr1	35603192	35603415	0	195
chr1	35737961	35738091	0	173
chr1	35739106	35739514	0	192
chr1	36008663	36009068	0	139
chr1	36009375	36009495	0	146
chr1	36034120	36034304	0	143
chr1	36054939	36055137	0	47
chr1	36087185	36087530	0	183
chr1	36087615	36087816	0	188
chr1	36289026	36289154	0	156
chr1	36327931	36328190	0	32
chr1	36418971	36419100	0	117
chr1	37806888	37807138	0	186
chr1	37979003	37979123	0	109
chr1	37980677	37980807	0	65
chr1	38710555	38710645	0	17
chr1	38866966	38867086	0	130
chr1	38886543	38886748	0	125
chr1	39028679	39028809	0	38
chr1	39102657	39103025	0	139
chr1	39251751	39251960	0	102
chr1	39283978	39284192	0	18
chr1	39294991	39295204	0	193
chr1	39302858	39303043	0	211
chr1	39331224	39331421	0	3
chr1	39346957	39347219	0	186
chr1	39370043	39370233	0	4
chr1	39385512	39385968	0	189
chr1	39387837	39388514	0	172
chr1	39412813	39413234	0	177
chr1	39561048	39561169	0	82
chr1	40064135	40064265	0	37
chr1	40190669	40190789	0	135
chr1	40195535	40195655	0	55
chr1	40235787	40235989	0	105
chr1	40238119	40238455	0	89
chr1	40238458	40238796	0	89
chr1	40247909	40248201	0	73
chr1	40306096	40306307	0	179
chr1	40309995	40310352	0	183
chr1	40457039	40457434	0	192
chr1	40494937	40495297	0	96
chr1	40546556	40547005	0	96
chr1	40753075	40753195	0	51
chr1	40817226	40817347	0	40
chr1	41009401	41009633	0	200
chr1	41142954	41143158	0	176
chr1	42399379	42399702	0	1
chr1	42521261	42521382	0	87
chr1	42545451	42545626	0	57
chr1	42556129	42556398	0	19
chr1	42637245	42637450	0	10
chr1	42693364	42693484	0	122
chr1	42750209	42750330	0	41
chr1	42752195	42752364	0	157
chr1	42797784	42797995	0	115
chr1	42839971	42840270	0	12
chr1	42850632	42850800	0	76
chr1	43222073	43222301	0	180
chr1	43234231	43234587	0	183
chr1	43361204	43361334	0	24
chr1	43605171	43605340	0	25
chr1	43838120	43838308	0	6
chr1	43929973	43930203	0	200
chr1	43949428	43949950	0	170
chr1	43958712	43958888	0	31
chr1	44644935	44645499	0	170
chr1	44649605	44649971	0	183
chr1	44725104	44725269	0	178
chr1	44746664	44746794	0	37
chr1	44757439	44757648	0	102
chr1	44787298	44787667	0	183
chr1	45018498	45018755	0	32
chr1	45035776	45035902	0	118
chr1	45332774	45333364	0	170
chr1	45370767	45370897	0	173
chr1	45398808	45398938	0	173
chr1	45508805	45508981	0	31
chr1	45600312	45600468	0	83
chr1	45608297	45608422	0	30
chr1	45614941	45615071	0	37
chr1	45617951	45618078	0	117
chr1	45620680	45621125	0	177
chr1	45729588	45729753	0	74
chr1	45746136	45746413	0	19
chr1	46549143	46549273	0	162
chr1	46571517	46571638	0	146
chr1	46653686	46653905	0	81
chr1	46708000	46708130	0	156
chr1	46882925	46883197	0	19
chr1	47068614	47068739	0	30
chr1	47117791	47117907	0	34
chr1	47295721	47295888	0	155
chr1	47301555	47301750	0	45
chr1	47358176	47358297	0	40
chr1	47374804	47374924	0	146
chr1	47376765	47376885	0	48
chr1	48355636	48355803	0	75
chr1	48400722	48400932	0	115
chr1	48413089	48413218	0	85
chr1	48437146	48437268	0	210
chr1	48818191	48818312	0	51
chr1	50144368	50144562	0	140
chr1	50177098	50177228	0	7
chr1	50612279	50612491	0	154
chr1	50714964	50715085	0	146
chr1	51102102	51102292	0	4
chr1	51270042	51270162	0	53
chr1	51271103	51271233	0	173
chr1	51288834	51289044	0	102
chr1	51356678	51356863	0	211
chr1	51481134	51481335	0	167
chr1	51740082	51740264	0	60
chr1	51746590	51746710	0	152
chr1	51749561	51749691	0	37
chr1	51761776	51761896	0	29
chr1	51781291	51781411	0	205
chr1	51813942	51814063	0	29
chr1	52064903	52065024	0	114
chr1	52278575	52278695	0	201
chr1	52357683	52357851	0	25
chr1	52415342	52415462	0	215
chr1	52495397	52495588	0	149
chr1	52509589	52509758	0	155
chr1	52770982	52771785	0	137
chr1	52796694	52796816	0	210
chr1	52802021	52802226	0	207
chr1	52877700	52877953	0	69
chr1	52954678	52954858	0	66
chr1	53014904	53015113	0	102
chr1	53050573	53050738	0	13
chr1	53066693	53066906	0	193
chr1	53105689	53105867	0	31
chr1	53214645	53214856	0	102
chr1	53524728	53524897	0	25
chr1	53767838	53768045	0	204
chr1	53809649	53809863	0	154
chr1	53894239	53894504	0	32
chr1	53930026	53930147	0	64
chr1	53952055	53952519	0	190
chr1	54096246	54096422	0	42
chr1	54241318	54241448	0	162
chr1	54258126	54258247	0	40
chr1	55093921	55094124	0	184
chr1	55099675	55099865	0	67
chr1	55154111	55154519	0	139
chr1	55157210	55157375	0	107
chr1	56496467	56496695	0	180
chr1	56693734	56693916	0	60
chr1	56758690	56758893	0	167
chr1	56792853	56792983	0	16
chr1	56929437	56929642	0	209
chr1	57014844	57015375	0	170
chr1	57025959	57026149	0	4
chr1	58533950	58534307	0	96
chr1	59757868	59758057	0	104
chr1	59858855	59859060	0	128
chr1	59864605	59864811	0	121
chr1	59868217	59868382	0	107
chr1	59871007	59871182	0	57
chr1	60039947	60040222	0	19
chr1	62079444	62079658	0	18
chr1	62108392	62108582	0	67
chr1	62178280	62178407	0	91
chr1	62266642	62266827	0	211
chr1	62439820	62439995	0	57
chr1	62455213	62455486	0	11
chr1	62487287	62487515	0	69
chr1	62488773	62489067	0	113
chr1	62539552	62539905	0	89
chr1	62561577	62561742	0	75
chr1	62583067	62583301	0	69
chr1	62603956	62604076	0	164
chr1	62604624	62604827	0	105
chr1	62648111	62648366	0	69
chr1	62648369	62648534	0	107
chr1	62803701	62803868	0	75
chr1	62805158	62805279	0	151
chr1	62821047	62821219	0	150
chr1	63402218	63402420	0	127
chr1	63406236	63406444	0	204
chr1	63449673	63449839	0	107
chr1	63525526	63525710	0	143
chr1	63532573	63532778	0	121
chr1	63549175	63549380	0	167
chr1	64220776	64220948	0	150
chr1	64634019	64634252	0	46
chr1	64834498	64834703	0	10
chr1	64855533	64855765	0	200
chr1	64864718	64864937	0	81
chr1	65218879	65218979	0	64
chr1	65425183	65425384	0	168
chr1	65570468	65570804	0	96
chr1	65601418	65601716	0	11
chr1	65992938	65993229	0	12
chr1	66632928	66633136	0	204
chr1	66826807	66827058	0	112
chr1	66919102	66919193	0	132
chr1	67053806	67054007	0	188
chr1	67096205	67096389	0	23
chr1	67127120	67127287	0	153
chr1	67321578	67321853	0	19
chr1	67424283	67424413	0	14
chr1	67425182	67425311	0	98
chr1	67426252	67426379	0	65
chr1	68127168	68127289	0	82
chr1	68153467	68153693	0	180
chr1	68228208	68228407	0	126
chr1	68232168	68232358	0	4
chr1	68429742	68429956	0	18
chr1	68477693	68477840	0	151
chr1	68477921	68478051	0	156
chr1	68479281	68479406	0	156
chr1	68481534	68481664	0	7
chr1	68494465	68494555	0	17
chr1	69716095	69716260	0	86
chr1	69825704	69825872	0	151
chr1	70016336	70016543	0	68
chr1	70076144	70076342	0	47
chr1	70239410	70239531	0	215
chr1	70249971	70250091	0	213
chr1	70250304	70250754	0	96
chr1	70306172	70306341	0	56
chr1	70953613	70953820	0	10
chr1	71072464	71072666	0	167
chr1	71078435	71078710	0	11
chr1	74144428	74144549	0	123
chr1	74182489	74182829	0	96
chr1	74233328	74233495	0	153
chr1	74436420	74436610	0	67
chr1	74719205	74719403	0	47
chr1	74736508	74736687	0	85
chr1	75213664	75213950	0	11
chr1	75732809	75733155	0	89
chr1	75739904	75740105	0	126
chr1	75761105	75761363	0	112
chr1	75795224	75795346	0	92
chr1	75810693	75810814	0	114
chr1	75814930	75815138	0	10
chr1	75816370	75816559	0	149
chr1	75822358	75822562	0	84
chr1	75890697	75890862	0	107
chr1	75932258	75932378	0	206
chr1	77210371	77210553	0	60
chr1	77565589	77565754	0	74
chr1	77639442	77639562	0	110
chr1	77697812	77697980	0	155
chr1	77711744	77711924	0	66
chr1	77718551	77718673	0	87
chr1	77729758	77729966	0	68
chr1	77916050	77916238	0	67
chr1	77917968	77918323	0	96
chr1	77926482	77926905	0	96
chr1	77929305	77929426	0	92
chr1	77964047	77964333	0	11
chr1	77968963	77969135	0	142
chr1	78015985	78016241	0	112
chr1	78497778	78498009	0	69
chr1	78654099	78654303	0	127
chr1	78663625	78663830	0	125
chr1	78889705	78889920	0	154
chr1	78917643	78918094	0	96
chr1	81836901	81837105	0	127
chr1	81952957	81953152	0	45
chr1	81985144	81985264	0	148
chr1	81985267	81985387	0	122
chr1	81987287	81987500	0	154
chr1	81989632	81989835	0	88
chr1	83900116	83900324	0	128
chr1	84179115	84179302	0	135
chr1	84197706	84197881	0	57
chr1	84204326	84204537	0	10
chr1	84349590	84349800	0	115
chr1	84496181	84496372	0	149
chr1	84544161	84544290	0	116
chr1	84545573	84545743	0	150
chr1	84563262	84563467	0	125
chr1	84656372	84656578	0	128
chr1	84952263	84952383	0	48
chr1	85019133	85019352	0	131
chr1	85082303	85082424	0	92
chr1	85129897	85130104	0	103
chr1	85158764	85159016	0	113
chr1	85159020	85159275	0	112
chr1	85178146	85178311	0	13
chr1	85190044	85190296	0	2
chr1	85259327	85259495	0	25
chr1	85270653	85270908	0	112
chr1	85736257	85736531	0	19
chr1	85775591	85775797	0	84
chr1	85877057	85877239	0	60
chr1	86022481	86022656	0	57
chr1	86031804	86031986	0	60
chr1	86354501	86354860	0	96
chr1	86355259	86355429	0	150
chr1	86356021	86356149	0	135
chr1	86358775	86358952	0	23
chr1	86386890	86387093	0	105
chr1	86428372	86428581	0	103
chr1	86455454	86455574	0	130
chr1	86572655	86572820	0	74
chr1	86635985	86636175	0	67
chr1	87072095	87072266	0	150
chr1	88760173	88760342	0	155
chr1	88815278	88815475	0	140
chr1	88824279	88824450	0	150
chr1	88942963	88943130	0	155
chr1	89113940	89114070	0	37
chr1	89121861	89121982	0	40
chr1	89152227	89152454	0	180
chr1	89193377	89193498	0	92
chr1	89382633	89382823	0	4
chr1	89592694	89592821	0	16
chr1	89992211	89992341	0	37
chr1	90007307	90007788	0	190
chr1	90017291	90017493	0	62
chr1	91352494	91352662	0	76
chr1	91375350	91375719	0	89
chr1	91380120	91380292	0	150
chr1	91380905	91381025	0	146
chr1	91385120	91385304	0	23
chr1	91511575	91511777	0	97
chr1	91514840	91515043	0	105
chr1	91716546	91716747	0	168
chr1	92139311	92139511	0	62
chr1	92147657	92147824	0	153
chr1	92167767	92167973	0	204
chr1	92240797	92240999	0	127
chr1	92245513	92245704	0	149
chr1	92246537	92246742	0	128
chr1	92262734	92262936	0	97
chr1	92263594	92263762	0	76
chr1	92266292	92266502	0	68
chr1	92269658	92269786	0	156
chr1	92297416	92297539	0	38
chr1	92300121	92300324	0	127
chr1	92307069	92307189	0	146
chr1	92323440	92323564	0	38
chr1	92363780	92363901	0	201
chr1	92478573	92478694	0	40
chr1	92663276	92663478	0	62
chr1	92736404	92736657	0	2
chr1	92841846	92841967	0	156
chr1	93114594	93114805	0	128
chr1	93120567	93120766	0	141
chr1	93186331	93186530	0	126
chr1	93217673	93217875	0	126
chr1	93499393	93499573	0	66
chr1	93522017	93522190	0	23
chr1	93524231	93524352	0	92
chr1	93543936	93544056	0	146
chr1	93567752	93567882	0	162
chr1	93642162	93642383	0	81
chr1	93674568	93674979	0	174
chr1	93869671	93869876	0	207
chr1	93869881	93870001	0	55
chr1	93897784	93897951	0	155
chr1	94018413	94018631	0	131
chr1	94177597	94177798	0	141
chr1	94201649	94201833	0	143
chr1	94475571	94475753	0	60
chr1	94899301	94899421	0	109
chr1	94902211	94902331	0	152
chr1	95143838	95143958	0	53
chr1	95143960	95144080	0	164
chr1	95148748	95148868	0	86
chr1	95150094	95150214	0	146
chr1	96777544	96777827	0	11
chr1	96777832	96777952	0	130
chr1	96785109	96785311	0	105
chr1	96806772	96806962	0	67
chr1	96813279	96813489	0	115
chr1	97193037	97193260	0	195
chr1	97382344	97382511	0	56
chr1	97450043	97450276	0	46
chr1	97679055	97679220	0	151
chr1	98046056	98046177	0	41
chr1	98695549	98695778	0	11
chr1	98953051	98953339	0	12
chr1	99301727	99301892	0	13
chr1	99861462	99861724	0	113
chr1	99881238	99881489	0	113
chr1	99915312	99915496	0	143
chr1	99993510	99993694	0	143
chr1	100015297	100015464	0	155
chr1	100077159	100077365	0	207
chr1	100088043	100088249	0	204
chr1	100106875	100106997	0	86
chr1	100148933	100149122	0	149
chr1	100277223	100277391	0	76
chr1	100281201	100281407	0	204
chr1	100352896	100353061	0	178
chr1	100455322	100455518	0	140
chr1	100462593	100462850	0	2
chr1	100494811	100494979	0	76
chr1	100504770	100504955	0	211
chr1	100722952	100723365	0	192
chr1	100877669	100877944	0	19
chr1	100888710	100888912	0	62
chr1	100911003	100911168	0	75
chr1	101010075	101010250	0	57
chr1	101806071	101806256	0	211
chr1	102877944	102878140	0	63
chr1	102898938	102899059	0	213
chr1	102979512	102979688	0	23
chr1	102984078	102984246	0	123
chr1	102998231	102998400	0	155
chr1	103022693	103022961	0	113
chr1	103078641	103078806	0	74
chr1	103527666	103527873	0	128
chr1	103534692	103534812	0	206
chr1	103535222	103535342	0	205
chr1	103541366	103541572	0	10
chr1	103544978	103545183	0	84
chr1	103551029	103551159	0	86
chr1	103551607	103551727	0	146
chr1	103575301	103575401	0	29
chr1	103575508	103575638	0	119
chr1	108649377	108649467	0	17
chr1	108650042	108650440	0	192
chr1	108659738	108659959	0	131
chr1	108696020	108696312	0	113
chr1	108728590	108728854	0	186
chr1	108733213	108733401	0	6
chr1	108737463	108737671	0	68
chr1	108800138	108800351	0	154
chr1	108820452	108820663	0	68
chr1	108943850	108944052	0	127
chr1	109173467	109173880	0	189
chr1	109199915	109200255	0	1
chr1	109261462	109261663	0	188
chr1	109345700	109345885	0	211
chr1	109367311	109367500	0	104
chr1	109490160	109490325	0	178
chr1	109573764	109573884	0	148
chr1	109669320	109669576	0	187
chr1	109712547	109712712	0	178
chr1	109751539	109751750	0	179
chr1	110603527	110603950	0	174
chr1	110603951	110604724	0	172
chr1	110896556	110896789	0	46
chr1	111126177	111126344	0	153
chr1	111131439	111131647	0	198
chr1	111243070	111243268	0	47
chr1	111317595	111317716	0	82
chr1	111414499	111414941	0	174
chr1	111414944	111415370	0	189
chr1	111421248	111421742	0	189
chr1	111422907	111423147	0	187
chr1	111454300	111454390	0	17
chr1	111477296	111477481	0	211
chr1	111709232	111709357	0	30
chr1	111765682	111765935	0	112
chr1	112578295	112578425	0	65
chr1	112597964	112598132	0	76
chr1	112617957	112618141	0	143
chr1	112647098	112647218	0	135
chr1	112647223	112647343	0	55
chr1	112666949	112667070	0	114
chr1	112669403	112669532	0	91
chr1	112710519	112710779	0	187
chr1	112917103	112917810	0	137
chr1	113093133	113093305	0	150
chr1	113641930	113642560	0	137
chr1	113704568	113704789	0	131
chr1	113819549	113819724	0	57
chr1	113832958	113833171	0	154
chr1	113856415	113856701	0	73
chr1	113858469	113858596	0	117
chr1	113864159	113864259	0	51
chr1	113887243	113887441	0	47
chr1	113901184	113901387	0	184
chr1	113911237	113911488	0	187
chr1	113973015	113973574	0	170
chr1	113981616	113981814	0	3
chr1	114405424	114405793	0	194
chr1	114430696	114430900	0	167
chr1	114570707	114570827	0	152
chr1	114673849	114674044	0	45
chr1	114736701	114736907	0	121
chr1	114858549	114858738	0	67
chr1	114860686	114860885	0	141
chr1	114876038	114876206	0	56
chr1	114885519	114885686	0	56
chr1	114977504	114977682	0	23
chr1	115732851	115733019	0	76
chr1	116384823	116385028	0	125
chr1	116388613	116388990	0	194
chr1	116400796	116400995	0	3
chr1	116694095	116694293	0	47
chr1	117025478	117025966	0	174
chr1	117075559	117075811	0	32
chr1	117090429	117090646	0	131
chr1	117156491	117156621	0	98
chr1	117778069	117778159	0	85
chr1	117942344	117942548	0	105
chr1	117946001	117946203	0	105
chr1	117950799	117950971	0	150
chr1	117983734	117983909	0	57
chr1	117984681	117984880	0	126
chr1	117990721	117990925	0	167
chr1	117996338	117996711	0	96
chr1	118055713	118055885	0	150
chr1	118150494	118150675	0	23
chr1	119511596	119511687	0	132
chr1	119794502	119794703	0	168
chr1	119834773	119834895	0	210
chr1	119893893	119894014	0	92
chr1	119894346	119895192	0	137
chr1	120538284	120538410	0	38
chr1	121374103	121374193	0	36
chr1	121568125	121568273	0	123
chr1	143343161	143343251	0	17
chr1	144054570	144054660	0	36
chr1	144168733	144168823	0	17
chr1	144905851	144905941	0	36
chr1	145836718	145836932	0	18
chr1	145842285	145842508	0	195
chr1	145876561	145876730	0	157
chr1	145895981	145896397	0	174
chr1	145924786	145924876	0	36
chr1	145924891	145925018	0	118
chr1	145937540	145937754	0	18
chr1	145975229	145975469	0	187
chr1	146685666	146685896	0	200
chr1	146692749	146692944	0	71
chr1	146776543	146776710	0	157
chr1	146796926	146797131	0	209
chr1	146823649	146823944	0	12
chr1	146852245	146852478	0	46
chr1	146882388	146882593	0	209
chr1	147190130	147190300	0	150
chr1	147201106	147201505	0	139
chr1	147208746	147209037	0	12
chr1	147276103	147276308	0	209
chr1	147279996	147280207	0	102
chr1	147287588	147287773	0	211
chr1	148931770	148931860	0	36
chr1	148972129	148972259	0	38
chr1	148972504	148972630	0	65
chr1	149198423	149198513	0	36
chr1	149926819	149926949	0	7
chr1	149933851	149934030	0	101
chr1	149935286	149935720	0	174
chr1	149938372	149938472	0	132
chr1	149964220	149964341	0	40
chr1	150092247	150092432	0	211
chr1	150228995	150229200	0	125
chr1	150275716	150275843	0	38
chr1	150340419	150340539	0	51
chr1	150349044	150349164	0	122
chr1	150349169	150349289	0	29
chr1	150491442	150491705	0	186
chr1	150601211	150601311	0	109
chr1	150698651	150698816	0	107
chr1	150700004	150700124	0	205
chr1	150700129	150700249	0	53
chr1	150703208	150703328	0	146
chr1	150708899	150709019	0	164
chr1	150714503	150714623	0	151
chr1	150714628	150714748	0	146
chr1	150719384	150719586	0	127
chr1	150826513	150826635	0	110
chr1	151018428	151018716	0	73
chr1	151043595	151043804	0	102
chr1	151044839	151044967	0	117
chr1	151166387	151166619	0	200
chr1	151227197	151227317	0	123
chr1	151266098	151266219	0	41
chr1	151301826	151301947	0	41
chr1	151404786	151405122	0	1
chr1	151408421	151408868	0	189
chr1	151520129	151520258	0	117
chr1	151579564	151579733	0	157
chr1	151894887	151895014	0	119
chr1	151895104	151895234	0	7
chr1	152033726	152033856	0	171
chr1	152084036	152084245	0	207
chr1	152156382	152156634	0	2
chr1	152315242	152315448	0	84
chr1	152354394	152354518	0	118
chr1	153032565	153032695	0	24
chr1	153563721	153563886	0	163
chr1	153665260	153665380	0	130
chr1	153687148	153687325	0	31
chr1	153740533	153740746	0	193
chr1	153772525	153772693	0	157
chr1	153972750	153973121	0	183
chr1	153973123	153973464	0	1
chr1	153976886	153977253	0	183
chr1	154172949	154173074	0	30
chr1	154176222	154176352	0	173
chr1	154228623	154228826	0	88
chr1	154249177	154249381	0	176
chr1	154273843	154273973	0	24
chr1	154322038	154322168	0	24
chr1	154330288	154330499	0	102
chr1	154337330	154337738	0	189
chr1	154343371	154343568	0	3
chr1	154343937	154344546	0	170
chr1	154344550	154344809	0	187
chr1	154596864	154597314	0	189
chr1	154771839	154772385	0	170
chr1	154869868	154870239	0	183
chr1	154963869	154963999	0	171
chr1	155031559	155031736	0	31
chr1	155032643	155032840	0	3
chr1	155048933	155049100	0	157
chr1	155137983	155138239	0	186
chr1	155235689	155235814	0	118
chr1	155236399	155236529	0	162
chr1	155240615	155240740	0	118
chr1	155241037	155241154	0	34
chr1	155257263	155257602	0	1
chr1	155263311	155263441	0	24
chr1	155318022	155318152	0	162
chr1	155360293	155360418	0	38
chr1	155648559	155648688	0	162
chr1	155649664	155649754	0	17
chr1	155659568	155659698	0	171
chr1	155670434	155670564	0	98
chr1	155679367	155679482	0	34
chr1	155709659	155709779	0	152
chr1	155727668	155727793	0	30
chr1	155729251	155729378	0	117
chr1	155731845	155731965	0	215
chr1	155738041	155738251	0	102
chr1	155765035	155765285	0	186
chr1	155777661	155777859	0	47
chr1	155784079	155784209	0	173
chr1	155820559	155820680	0	82
chr1	155880518	155880715	0	3
chr1	155881116	155881519	0	174
chr1	155915808	155915998	0	4
chr1	156012418	156012603	0	211
chr1	156051803	156051933	0	24
chr1	156130572	156130737	0	163
chr1	156420299	156420464	0	163
chr1	156538827	156539005	0	31
chr1	156649821	156650048	0	180
chr1	156723346	156723543	0	3
chr1	156729110	156729321	0	179
chr1	156752222	156752398	0	31
chr1	156932779	156932955	0	42
chr1	156963127	156963296	0	157
chr1	157519658	157519898	0	186
chr1	157552304	157552508	0	176
chr1	157767131	157767261	0	24
chr1	158177059	158177149	0	36
chr1	158419901	158420553	0	137
chr1	158606994	158607423	0	189
chr1	158614190	158614389	0	141
chr1	158617516	158617724	0	204
chr1	158651281	158651471	0	4
chr1	158671263	158671451	0	6
chr1	158717260	158717512	0	2
chr1	158754819	158755073	0	2
chr1	158842166	158842487	0	89
chr1	159014812	159014940	0	91
chr1	159018379	159018636	0	69
chr1	159302236	159302439	0	184
chr1	159314274	159314524	0	186
chr1	159432197	159432454	0	2
chr1	159713565	159714206	0	172
chr1	159808388	159808509	0	40
chr1	159832840	159833099	0	187
chr1	160130037	160130584	0	170
chr1	160186231	160186409	0	31
chr1	160195812	160196011	0	3
chr1	160231213	160231416	0	88
chr1	160243903	160244116	0	193
chr1	160279592	160279843	0	2
chr1	160291784	160292136	0	1
chr1	160351971	160352211	0	186
chr1	160356564	160356762	0	3
chr1	160490548	160490668	0	213
chr1	160496093	160496349	0	186
chr1	160565352	160565759	0	192
chr1	160610242	160610465	0	195
chr1	161000135	161000333	0	3
chr1	161054601	161054800	0	3
chr1	161098825	161099416	0	170
chr1	161167077	161167422	0	183
chr1	161210073	161210374	0	12
chr1	161222908	161223029	0	41
chr1	161223220	161223417	0	3
chr1	161227551	161227729	0	31
chr1	161228729	161229083	0	1
chr1	161548381	161548471	0	36
chr1	161629738	161629828	0	36
chr1	161723366	161723628	0	32
chr1	161751592	161751986	0	96
chr1	161983671	161983930	0	187
chr1	162342510	162342630	0	55
chr1	162497243	162497364	0	40
chr1	162579469	162579677	0	207
chr1	162588720	162588923	0	127
chr1	162599144	162599274	0	14
chr1	162795592	162795735	0	14
chr1	162804245	162804367	0	92
chr1	162805440	162805530	0	17
chr1	163343737	163343905	0	56
chr1	163347761	163347951	0	67
chr1	165544290	165544908	0	172
chr1	165661296	165661419	0	92
chr1	165668903	165669112	0	68
chr1	165752073	165752194	0	92
chr1	166993948	166994146	0	141
chr1	167399185	167399398	0	193
chr1	167415955	167416076	0	110
chr1	167848358	167848485	0	116
chr1	167924421	167924614	0	140
chr1	167974779	167974899	0	48
chr1	167974904	167975024	0	110
chr1	167993362	167993452	0	17
chr1	167998595	167998685	0	17
chr1	168003952	168004073	0	14
chr1	168004667	168004797	0	171
chr1	168096721	168097267	0	170
chr1	168184736	168184955	0	131
chr1	168580136	168580226	0	36
chr1	169132715	169132935	0	81
chr1	169190626	169190750	0	65
chr1	169303010	169303217	0	10
chr1	169369490	169369697	0	207
chr1	169421502	169421632	0	171
chr1	169421757	169422007	0	69
chr1	169540282	169540913	0	137
chr1	169555187	169555372	0	211
chr1	169591327	169591543	0	154
chr1	169593562	169593795	0	46
chr1	169617093	169617343	0	2
chr1	169691632	169691869	0	69
chr1	169708459	169708846	0	139
chr1	169805946	169806146	0	97
chr1	169854240	169854936	0	137
chr1	169866889	169867090	0	97
chr1	170539183	170539566	0	139
chr1	171014125	171014345	0	131
chr1	171064014	171064306	0	11
chr1	171143104	171143307	0	184
chr1	171147572	171147783	0	102
chr1	171205295	171205696	0	192
chr1	171207676	171207906	0	113
chr1	171283097	171283218	0	114
chr1	171527792	171527913	0	109
chr1	171545528	171545655	0	117
chr1	171550104	171550310	0	128
chr1	171568183	171568386	0	127
chr1	171704360	171704562	0	62
chr1	171728494	171728699	0	121
chr1	171796420	171796742	0	1
chr1	172044373	172044569	0	63
chr1	172430217	172430426	0	198
chr1	172453040	172453266	0	180
chr1	172557637	172557841	0	84
chr1	172573880	172574080	0	62
chr1	172575486	172575653	0	155
chr1	172577667	172577833	0	22
chr1	172602597	172602802	0	10
chr1	173487651	173487779	0	116
chr1	173506807	173507043	0	69
chr1	173526565	173526734	0	56
chr1	173529913	173530119	0	10
chr1	173534474	173534656	0	23
chr1	173600108	173600229	0	92
chr1	173834405	173834607	0	141
chr1	173864273	173864504	0	113
chr1	173865245	173865441	0	63
chr1	174252472	174252669	0	63
chr1	174958000	174958197	0	63
chr1	174964919	174965128	0	128
chr1	174969175	174969398	0	195
chr1	175007189	175007316	0	65
chr1	175014694	175014898	0	176
chr1	175080185	175080442	0	32
chr1	175098268	175098398	0	171
chr1	175335609	175335736	0	117
chr1	175945146	175945267	0	94
chr1	175988382	175988503	0	51
chr1	176046206	176046409	0	141
chr1	176116569	176116736	0	155
chr1	176135030	176135150	0	205
chr1	176136374	176136494	0	53
chr1	176163853	176163973	0	146
chr1	178456684	178456885	0	168
chr1	178523252	178523367	0	215
chr1	178833444	178833610	0	107
chr1	178852862	178852982	0	206
chr1	178864913	178865770	0	137
chr1	179126399	179126720	0	1
chr1	179341047	179341338	0	12
chr1	179468422	179468620	0	126
chr1	179525322	179525443	0	29
chr1	179534909	179535030	0	82
chr1	179593473	179593928	0	194
chr1	179850916	179851359	0	190
chr1	179864835	179865219	0	192
chr1	179907777	179907898	0	64
chr1	179917497	179918283	0	137
chr1	180006469	180006595	0	16
chr1	180197270	180197439	0	120
chr1	180806042	180806231	0	104
chr1	180976565	180976762	0	3
chr1	180993231	180993466	0	69
chr1	181651309	181651507	0	47
chr1	182385837	182385966	0	162
chr1	182387210	182387340	0	173
chr1	182399866	182400486	0	172
chr1	182602294	182602507	0	193
chr1	182842459	182842579	0	148
chr1	182854126	182854256	0	98
chr1	182860090	182860220	0	173
chr1	182866838	182866959	0	135
chr1	182874938	182875059	0	87
chr1	182879287	182879492	0	125
chr1	182881582	182881702	0	164
chr1	182883598	182883719	0	114
chr1	182903045	182903234	0	149
chr1	182905437	182905634	0	63
chr1	183117238	183117731	0	190
chr1	183125406	183125610	0	176
chr1	183228416	183228581	0	163
chr1	183418177	183418354	0	31
chr1	183512834	183512955	0	82
chr1	183891970	183892193	0	195
chr1	185099878	185100008	0	37
chr1	185137437	185137817	0	89
chr1	185139907	185140208	0	113
chr1	185160790	185160965	0	57
chr1	185734769	185735058	0	12
chr1	185911644	185911809	0	13
chr1	186015169	186015456	0	73
chr1	186039685	186039888	0	88
chr1	186053770	186053991	0	81
chr1	186055472	186055648	0	42
chr1	186067840	186068054	0	18
chr1	186070602	186070805	0	184
chr1	186082814	186083011	0	63
chr1	186122970	186123168	0	3
chr1	186178380	186178776	0	139
chr1	186338036	186338237	0	167
chr1	186345535	186345703	0	76
chr1	186360705	186360877	0	142
chr1	186449331	186449503	0	150
chr1	186894038	186894227	0	149
chr1	186965420	186965605	0	211
chr1	186979285	186979491	0	204
chr1	192576263	192576469	0	204
chr1	192578190	192578441	0	112
chr1	193016210	193016415	0	128
chr1	193021044	193021236	0	140
chr1	193049747	193049957	0	68
chr1	193084893	193085125	0	113
chr1	193101082	193101254	0	142
chr1	193135381	193135602	0	131
chr1	196258144	196258512	0	194
chr1	196331137	196331312	0	57
chr1	196340338	196340600	0	113
chr1	196468975	196469172	0	63
chr1	196482222	196482397	0	57
chr1	196492153	196492346	0	23
chr1	196675898	196676070	0	142
chr1	196726528	196726956	0	96
chr1	196747111	196747351	0	112
chr1	196788210	196788348	0	123
chr1	196793242	196793372	0	85
chr1	196905102	196905239	0	119
chr1	196907429	196907556	0	156
chr1	196995959	196996217	0	69
chr1	197002411	197002531	0	130
chr1	197060293	197060496	0	167
chr1	197093064	197093253	0	104
chr1	197094088	197094254	0	208
chr1	197117784	197117985	0	167
chr1	197132253	197132420	0	153
chr1	197143933	197144115	0	60
chr1	197178380	197178552	0	150
chr1	197540943	197541109	0	22
chr1	197652119	197652323	0	105
chr1	197674044	197674232	0	23
chr1	197927649	197927853	0	176
chr1	198277951	198278122	0	150
chr1	198278922	198279100	0	145
chr1	198704428	198704634	0	84
chr1	198706775	198706957	0	60
chr1	198708038	198708239	0	97
chr1	198712908	198713074	0	208
chr1	198748077	198748205	0	156
chr1	198755925	198756228	0	12
chr1	200048198	200048844	0	172
chr1	200553364	200553744	0	192
chr1	200555311	200555487	0	85
chr1	200559327	200559493	0	208
chr1	200575566	200575693	0	116
chr1	200593563	200593769	0	84
chr1	200600038	200600203	0	75
chr1	200605296	200605417	0	215
chr1	200644260	200644515	0	69
chr1	200855938	200856127	0	104
chr1	200907705	200907903	0	3
chr1	200988290	200988545	0	32
chr1	200996244	200996454	0	179
chr1	201065840	201066051	0	179
chr1	201209619	201209716	0	132
chr1	201794091	201794191	0	132
chr1	201855064	201855282	0	131
chr1	201855775	201855895	0	109
chr1	201875906	201876170	0	186
chr1	201963518	201963638	0	146
chr1	201997342	201997601	0	187
chr1	202437976	202438232	0	69
chr1	202473878	202473969	0	132
chr1	202733370	202733925	0	172
chr1	202925151	202925272	0	213
chr1	202963572	202963769	0	3
chr1	203219593	203219805	0	179
chr1	203729555	203729685	0	171
chr1	203765318	203765663	0	1
chr1	203817087	203817208	0	146
chr1	203838025	203838146	0	114
chr1	203840337	203840466	0	116
chr1	203848206	203848326	0	135
chr1	203849955	203850076	0	92
chr1	203850422	203850550	0	91
chr1	204112580	204112710	0	171
chr1	204116286	204116640	0	1
chr1	204431681	204431879	0	3
chr1	204433291	204433517	0	180
chr1	204443995	204444438	0	174
chr1	204536868	204537073	0	84
chr1	204968805	204969016	0	102
chr1	205009263	205009670	0	174
chr1	205012703	205012870	0	157
chr1	205115873	205116071	0	47
chr1	205338455	205338685	0	200
chr1	205526721	205526889	0	25
chr1	205798595	205799054	0	177
chr1	205844776	205845016	0	186
chr1	205847949	205848070	0	92
chr1	205890388	205890583	0	63
chr1	205926519	205926696	0	31
chr1	206097675	206097915	0	187
chr1	206392821	206392911	0	36
chr1	206454908	206455107	0	3
chr1	206865570	206866000	0	174
chr1	206866236	206866424	0	6
chr1	206932972	206933139	0	157
chr1	207470687	207471076	0	194
chr1	207479107	207479310	0	105
chr1	207485454	207485657	0	167
chr1	207614480	207614601	0	110
chr1	207616608	207616723	0	34
chr1	207677312	207677435	0	65
chr1	207701608	207701723	0	34
chr1	207759679	207759800	0	82
chr1	207770273	207770394	0	114
chr1	207793485	207793692	0	198
chr1	208210137	208210393	0	186
chr1	209608976	209609165	0	6
chr1	209649878	209650088	0	179
chr1	209781300	209781540	0	186
chr1	209835073	209835268	0	45
chr1	209842221	209842676	0	190
chr1	209952589	209952709	0	152
chr1	210013697	210013817	0	147
chr1	211279224	211279345	0	82
chr1	211663620	211663747	0	156
chr1	211666982	211667104	0	109
chr1	211670377	211670498	0	156
chr1	211671237	211671358	0	14
chr1	211749937	211750066	0	7
chr1	212302023	212302225	0	126
chr1	212347218	212347420	0	167
chr1	212738432	212738707	0	19
chr1	212739462	212739637	0	57
chr1	212784320	212784492	0	150
chr1	212794948	212795153	0	10
chr1	212796470	212796635	0	107
chr1	212802604	212802808	0	105
chr1	212835842	212836115	0	19
chr1	212887888	212888093	0	167
chr1	212894895	212895061	0	107
chr1	213007086	213007207	0	114
chr1	213008200	213008471	0	11
chr1	213013088	213013474	0	194
chr1	213070942	213071063	0	146
chr1	214330091	214330276	0	211
chr1	214411565	214411780	0	154
chr1	214619119	214619324	0	207
chr1	214637821	214637999	0	145
chr1	214642154	214642319	0	74
chr1	214647811	214648014	0	105
chr1	214656999	214657420	0	139
chr1	215680130	215680402	0	19
chr1	215786625	215786815	0	4
chr1	215878748	215879118	0	139
chr1	216072840	216073293	0	139
chr1	217491611	217491777	0	208
chr1	217610078	217610283	0	128
chr1	217669040	217669160	0	108
chr1	217801696	217801867	0	150
chr1	218302225	218302516	0	12
chr1	218441140	218441360	0	81
chr1	218509979	218510186	0	62
chr1	219179135	219179343	0	121
chr1	219210497	219210664	0	153
chr1	219611143	219611592	0	194
chr1	219980028	219980248	0	81
chr1	219981374	219981499	0	30
chr1	220019985	220020268	0	11
chr1	220022346	220022514	0	76
chr1	220033495	220033667	0	142
chr1	220067299	220067501	0	167
chr1	220102138	220102345	0	121
chr1	220140138	220140259	0	109
chr1	220162170	220162336	0	107
chr1	220170874	220171163	0	12
chr1	220190019	220190188	0	155
chr1	220191123	220191321	0	47
chr1	220195022	220195227	0	125
chr1	220195231	220195351	0	205
chr1	220200488	220200608	0	58
chr1	220254269	220254359	0	36
chr1	220254392	220254482	0	17
chr1	220598203	220598332	0	94
chr1	222563170	222563350	0	66
chr1	222564054	222564174	0	94
chr1	222654569	222654802	0	46
chr1	222687461	222687590	0	135
chr1	222942948	222943402	0	190
chr1	223002433	223002600	0	157
chr1	223002605	223003026	0	192
chr1	223003029	223003792	0	137
chr1	223236743	223236864	0	51
chr1	223538054	223538175	0	41
chr1	223615743	223616001	0	2
chr1	223798159	223798621	0	189
chr1	223802050	223802374	0	1
chr1	223810403	223810602	0	126
chr1	224009077	224009353	0	11
chr1	224326338	224326509	0	150
chr1	224360386	224360506	0	135
chr1	224375848	224375968	0	51
chr1	224398507	224398704	0	140
chr1	224684695	224684862	0	157
chr1	224952661	224952865	0	127
chr1	225038675	225038840	0	107
chr1	225100709	225100917	0	207
chr1	225144385	225144654	0	19
chr1	225151817	225152051	0	113
chr1	225204165	225204330	0	123
chr1	225206969	225207242	0	11
chr1	225265185	225265394	0	121
chr1	225271835	225272044	0	68
chr1	225275843	225276039	0	140
chr1	225308261	225308430	0	155
chr1	225331442	225331656	0	18
chr1	225511692	225511812	0	55
chr1	225512599	225512808	0	207
chr1	225514832	225514962	0	162
chr1	225783191	225783311	0	147
chr1	225783316	225783436	0	135
chr1	225859146	225859315	0	157
chr1	225866541	225866708	0	157
chr1	226265497	226265619	0	51
chr1	226287666	226287834	0	155
chr1	226301089	226301291	0	97
chr1	226379589	226379709	0	122
chr1	226379944	226380207	0	186
chr1	226648678	226648883	0	209
chr1	226897499	226897887	0	192
chr1	227023148	227023349	0	167
chr1	227028627	227029059	0	192
chr1	227119807	227119973	0	107
chr1	227139613	227139781	0	76
chr1	227145500	227145760	0	112
chr1	227199521	227199686	0	107
chr1	227646463	227646588	0	30
chr1	227655412	227655537	0	65
chr1	227747637	227748089	0	177
chr1	228060148	228060318	0	25
chr1	228246451	228246580	0	24
chr1	228288542	228288670	0	24
chr1	228323285	228323551	0	32
chr1	228743285	228743774	0	189
chr1	229249671	229249874	0	88
chr1	229458177	229458388	0	115
chr1	229483957	229484162	0	10
chr1	229518378	229518508	0	162
chr1	229518698	229518819	0	92
chr1	229540697	229540818	0	29
chr1	229542304	229542426	0	210
chr1	229594335	229594863	0	170
chr1	229614438	229614568	0	24
chr1	229632254	229632374	0	53
chr1	230762561	230762801	0	187
chr1	230908456	230908577	0	82
chr1	230925460	230925655	0	45
chr1	230931687	230931906	0	81
chr1	230954285	230954451	0	56
chr1	231265374	231265494	0	164
chr1	231267736	231267949	0	193
chr1	231276002	231276209	0	68
chr1	231373916	231374036	0	108
chr1	232415516	232415681	0	163
chr1	232807875	232808129	0	69
chr1	233057220	233057434	0	18
chr1	233179026	233179257	0	200
chr1	233261260	233261464	0	105
chr1	234425613	234425795	0	60
chr1	235112073	235112194	0	146
chr1	235131672	235131959	0	11
chr1	235137769	235137990	0	81
chr1	235172645	235172766	0	64
chr1	235189985	235190113	0	116
chr1	235401547	235401667	0	29
chr1	235427141	235427344	0	184
chr1	235441685	235441890	0	125
chr1	235465544	235465664	0	152
chr1	235465669	235465789	0	215
chr1	235744090	235744220	0	151
chr1	235781937	235782061	0	16
chr1	235800871	235801134	0	113
chr1	236226273	236226609	0	89
chr1	236226612	236226732	0	48
chr1	236235749	236235873	0	38
chr1	236243372	236243540	0	94
chr1	236394393	236394581	0	6
chr1	236525963	236526158	0	71
chr1	236541638	236541842	0	167
chr1	236542758	236543063	0	73
chr1	236561195	236561401	0	128
chr1	236585793	236585982	0	67
chr1	236587379	236587561	0	60
chr1	236592474	236592640	0	22
chr1	236597863	236598031	0	76
chr1	236861159	236861280	0	215
chr1	237333511	237333725	0	18
chr1	237355929	237356135	0	10
chr1	237364260	237364381	0	87
chr1	237569188	237569393	0	209
chr1	237623675	237623880	0	125
chr1	237655778	237655983	0	125
chr1	237667840	237668041	0	97
chr1	237730223	237730428	0	125
chr1	237781455	237781657	0	127
chr1	237831451	237831659	0	68
chr1	237885189	237885634	0	174
chr1	240208425	240208593	0	25
chr1	240211182	240211303	0	92
chr1	241513521	241513719	0	47
chr1	241564902	241565098	0	140
chr1	241566435	241566638	0	88
chr1	241568499	241568689	0	4
chr1	241597786	241598046	0	112
chr1	241674630	241674751	0	114
chr1	241741497	241741687	0	67
chr1	241790578	241790705	0	116
chr1	241853332	241853535	0	184
chr1	243128169	243128341	0	150
chr1	243129335	243129455	0	58
chr1	243156204	243156475	0	19
chr1	243200486	243200693	0	103
chr1	243293660	243293864	0	97
chr1	243417880	243418088	0	204
chr1	243613621	243613787	0	107
chr1	243843046	243843247	0	168
chr1	244378464	244378673	0	103
chr1	244424211	244424331	0	205
chr1	244436716	244436836	0	130
chr1	244437739	244437869	0	16
chr1	244463774	244464006	0	69
chr1	244477857	244478023	0	208
chr1	244479598	244479809	0	68
chr1	244572379	244572806	0	89
chr1	244581662	244581867	0	121
chr1	244591663	244591865	0	97
chr1	244593443	244593633	0	149
chr1	244610202	244610453	0	69
chr1	244691802	244691932	0	123
chr1	244829866	244829995	0	86
chr1	244843060	244843211	0	38
chr1	244854865	244854985	0	147
chr1	244855517	244855647	0	171
chr1	244856430	244856690	0	112
chr1	244858681	244858847	0	107
chr1	245510964	245511172	0	103
chr1	245611840	245612009	0	120
chr1	246564267	246564387	0	206
chr1	246641719	246641839	0	86
chr1	246647109	246647869	0	172
chr1	246842717	246842847	0	98
chr1	246855793	246855920	0	116
chr1	246860816	246860946	0	119
chr1	246867758	246867888	0	98
chr1	246877043	246877164	0	156
chr1	246877233	246877363	0	156
chr1	246887306	246887436	0	119
chr1	246888187	246888307	0	213
chr1	246890034	246890163	0	119
chr1	246891871	246892001	0	119
chr1	246894719	246894848	0	98
chr1	246898301	246898422	0	135
chr1	246899463	246899583	0	146
chr1	246900416	246900546	0	14
chr1	246902622	246902752	0	98
chr1	246903868	246903988	0	146
chr1	246918334	246918463	0	156
chr1	246928301	246928429	0	91
chr1	247038794	247038996	0	167
chr1	247100373	247100489	0	34
chr1	247100931	247101357	0	89
chr1	247256139	247256398	0	112
chr1	247538775	247538904	0	117
chr1	247556478	247556598	0	110
chr1	247565783	247565998	0	154
chr1	247588878	247589302	0	189
chr1	247723595	247724041	0	139
chr1	247933822	247934781	0	137
chr1	247965621	247966384	0	137
chr1	248180004	248180096	0	132
chr1	248294604	248294721	0	34
chr1	248348749	248349521	0	172
chr1	248361921	248362013	0	132
chr1	248441381	248441626	0	187
chr1	248473526	248473781	0	32
chr1	248574326	248574581	0	32
chr1	248649912	248650162	0	186
chr1	248681585	248681924	0	1
chr2	247426	247630	0	184
chr2	271873	272353	0	190
chr2	1316267	1316456	0	6
chr2	1654301	1654524	0	195
chr2	1662083	1662259	0	31
chr2	3196871	3197111	0	187
chr2	3389683	3389804	0	40
chr2	3500787	3501039	0	32
chr2	3548696	3548818	0	29
chr2	3549078	3549200	0	87
chr2	3606054	3606265	0	179
chr2	3681580	3681765	0	211
chr2	3696208	3696373	0	13
chr2	3697283	3697472	0	104
chr2	3726880	3727085	0	125
chr2	3752542	3752756	0	18
chr2	4625061	4625182	0	135
chr2	6895777	6895978	0	168
chr2	6936393	6936514	0	213
chr2	8734621	8734788	0	153
chr2	8757687	8757817	0	7
chr2	8858589	8858891	0	11
chr2	8943227	8943347	0	148
chr2	9279263	9279477	0	18
chr2	9320169	9320289	0	122
chr2	9356032	9356332	0	12
chr2	9456918	9457119	0	97
chr2	9475134	9475339	0	209
chr2	9493663	9493828	0	74
chr2	9585310	9585435	0	119
chr2	9587463	9587583	0	55
chr2	9588229	9588359	0	7
chr2	9591435	9591555	0	53
chr2	9911417	9911618	0	23
chr2	10083807	10084018	0	102
chr2	10129120	10129304	0	143
chr2	10673441	10673633	0	140
chr2	10854842	10855046	0	176
chr2	11183281	11183480	0	141
chr2	11193694	11193861	0	153
chr2	11194217	11194384	0	94
chr2	11198484	11198652	0	155
chr2	11211637	11211802	0	13
chr2	11214360	11214567	0	207
chr2	11218306	11218514	0	121
chr2	11221213	11221381	0	76
chr2	11450090	11450211	0	110
chr2	11451557	11451651	0	86
chr2	11741348	11741476	0	117
chr2	11767469	11767594	0	30
chr2	11802824	11803012	0	6
chr2	15292631	15292821	0	4
chr2	15467283	15467450	0	153
chr2	15473207	15473402	0	45
chr2	15538299	15538517	0	131
chr2	15553382	15553551	0	155
chr2	15605954	15606326	0	89
chr2	15627006	15627190	0	143
chr2	15628456	15628829	0	89
chr2	17678847	17679013	0	22
chr2	17696310	17696481	0	150
chr2	17708613	17708778	0	74
chr2	17720933	17721053	0	164
chr2	17726371	17726587	0	154
chr2	17731020	17731195	0	57
chr2	17931726	17932148	0	174
chr2	18555194	18555831	0	137
chr2	19913539	19913753	0	18
chr2	19914030	19914317	0	73
chr2	19932280	19932482	0	127
chr2	19948048	19948168	0	48
chr2	19951383	19951552	0	123
chr2	19969488	19969668	0	66
chr2	19980620	19980819	0	126
chr2	20120817	20120947	0	173
chr2	20774825	20775003	0	145
chr2	21029582	21029993	0	192
chr2	23875782	23875903	0	92
chr2	23971202	23971322	0	152
chr2	23971327	23971447	0	130
chr2	23984644	23984850	0	84
chr2	24053801	24053968	0	157
chr2	24067666	24067786	0	151
chr2	24074137	24074257	0	135
chr2	24165278	24165446	0	157
chr2	24169315	24169538	0	195
chr2	24206099	24206219	0	108
chr2	24257856	24258075	0	81
chr2	24286229	24286439	0	68
chr2	24310261	24310462	0	126
chr2	24741741	24742233	0	190
chr2	24830724	24830902	0	31
chr2	25247061	25247230	0	120
chr2	25835444	25835653	0	62
chr2	25845430	25845607	0	135
chr2	25859209	25859329	0	206
chr2	25934103	25934230	0	116
chr2	25956338	25956515	0	31
chr2	26034622	26034801	0	101
chr2	26209875	26210005	0	7
chr2	26212461	26212581	0	123
chr2	26234307	26234427	0	55
chr2	26263306	26263426	0	146
chr2	26273682	26273802	0	148
chr2	26389002	26389213	0	115
chr2	26440379	26440501	0	210
chr2	26463478	26463689	0	179
chr2	26471050	26471260	0	179
chr2	26629395	26629560	0	178
chr2	27202716	27202892	0	42
chr2	27280030	27280150	0	109
chr2	27327163	27327284	0	41
chr2	27328734	27328954	0	81
chr2	27329131	27329591	0	189
chr2	27375038	27375163	0	118
chr2	27434438	27434818	0	192
chr2	27501700	27501876	0	42
chr2	27505734	27505903	0	157
chr2	27565325	27565520	0	45
chr2	27629861	27629991	0	162
chr2	27632543	27632764	0	81
chr2	27668672	27668762	0	36
chr2	27677873	27677993	0	146
chr2	27682305	27682425	0	51
chr2	27688590	27688710	0	85
chr2	27693596	27693716	0	29
chr2	27693720	27693840	0	58
chr2	27694493	27694617	0	94
chr2	27847905	27848110	0	167
chr2	28013211	28013418	0	198
chr2	28548742	28548939	0	3
chr2	28562956	28563183	0	180
chr2	28613940	28614117	0	9
chr2	28632040	28632249	0	102
chr2	28781717	28781883	0	208
chr2	28818988	28819180	0	140
chr2	28822323	28822523	0	62
chr2	28849850	28850032	0	60
chr2	28850159	28850279	0	147
chr2	28994688	28994900	0	179
chr2	29051881	29052144	0	32
chr2	29131262	29131429	0	153
chr2	29145195	29145379	0	143
chr2	29226935	29227103	0	157
chr2	29302555	29302682	0	116
chr2	29318224	29318450	0	180
chr2	30787183	30787380	0	3
chr2	31868448	31868578	0	65
chr2	31869727	31869857	0	119
chr2	31892085	31892215	0	156
chr2	31917999	31918127	0	156
chr2	32089479	32089645	0	208
chr2	32136491	32136662	0	150
chr2	32137014	32137219	0	207
chr2	32141880	32142001	0	14
chr2	32147139	32147260	0	82
chr2	32192836	32193035	0	85
chr2	32250691	32250943	0	2
chr2	32298126	32298331	0	84
chr2	32441312	32441478	0	208
chr2	32611446	32611669	0	195
chr2	32630534	32630734	0	126
chr2	32779918	32780121	0	167
chr2	33182197	33182325	0	116
chr2	33515077	33515280	0	88
chr2	33516509	33516691	0	60
chr2	33588075	33588195	0	146
chr2	36548209	36548444	0	69
chr2	36555543	36555753	0	115
chr2	36558361	36558570	0	121
chr2	36578690	36578855	0	13
chr2	36916134	36916255	0	87
chr2	37054954	37055074	0	108
chr2	37088248	37088368	0	58
chr2	37090558	37090678	0	205
chr2	37090683	37090803	0	147
chr2	37091806	37091926	0	53
chr2	37095439	37095559	0	146
chr2	37096082	37096277	0	140
chr2	37107234	37107523	0	113
chr2	37135428	37135557	0	65
chr2	37188394	37188608	0	18
chr2	37247244	37247514	0	113
chr2	37260220	37260415	0	45
chr2	37274374	37274674	0	12
chr2	37282497	37282667	0	150
chr2	37645909	37646074	0	178
chr2	37975186	37975307	0	92
chr2	38017188	38017389	0	167
chr2	38017542	38017707	0	75
chr2	38298142	38298337	0	45
chr2	38581907	38582189	0	11
chr2	38995081	38995384	0	12
chr2	38996837	38997040	0	127
chr2	39006410	39006624	0	154
chr2	39014742	39014907	0	94
chr2	39179169	39179402	0	46
chr2	39184507	39184628	0	109
chr2	39204591	39204711	0	146
chr2	39254418	39254590	0	142
chr2	39267095	39267263	0	76
chr2	39290190	39290361	0	150
chr2	39292703	39292910	0	121
chr2	39325491	39325695	0	84
chr2	39331868	39332035	0	56
chr2	39337449	39337631	0	60
chr2	39377931	39378137	0	128
chr2	39768414	39768615	0	167
chr2	42282834	42283042	0	204
chr2	42317424	42317630	0	10
chr2	42326087	42326271	0	143
chr2	42659669	42659789	0	108
chr2	42697662	42697782	0	85
chr2	42697787	42697907	0	152
chr2	43433558	43433679	0	92
chr2	43498768	43498952	0	143
chr2	43505518	43505737	0	81
chr2	43549246	43549449	0	105
chr2	43578497	43578700	0	105
chr2	43590728	43590956	0	113
chr2	43695136	43695336	0	141
chr2	43710456	43710577	0	114
chr2	43794432	43794687	0	112
chr2	43918003	43918390	0	89
chr2	43947254	43947443	0	149
chr2	43947657	43947867	0	62
chr2	44209203	44209325	0	210
chr2	44285610	44285799	0	104
chr2	44390164	44390335	0	150
chr2	45393019	45393139	0	215
chr2	45488186	45488389	0	184
chr2	45581691	45581898	0	128
chr2	45599402	45599781	0	192
chr2	46613721	46613841	0	94
chr2	46615095	46615225	0	14
chr2	46618644	46618764	0	122
chr2	46619594	46619795	0	127
chr2	46853970	46854061	0	132
chr2	46905550	46905679	0	16
chr2	46905863	46906083	0	81
chr2	46917265	46917394	0	117
chr2	47152943	47153125	0	60
chr2	47377673	47377877	0	84
chr2	47386449	47386569	0	201
chr2	47410086	47410343	0	2
chr2	47809066	47809270	0	84
chr2	47810268	47810433	0	83
chr2	47818818	47819075	0	112
chr2	47822108	47822317	0	10
chr2	47832336	47832536	0	126
chr2	48346335	48346759	0	192
chr2	48373204	48373401	0	140
chr2	48462006	48462217	0	10
chr2	48498491	48498795	0	12
chr2	48620845	48620968	0	92
chr2	48679425	48679546	0	82
chr2	48731177	48731352	0	57
chr2	50207573	50207753	0	66
chr2	50466312	50466518	0	84
chr2	50552538	50552999	0	139
chr2	50621103	50621223	0	164
chr2	50621228	50621348	0	213
chr2	50739139	50739334	0	140
chr2	50919847	50920054	0	10
chr2	50923423	50923543	0	146
chr2	50925903	50926107	0	88
chr2	50963835	50964036	0	97
chr2	53714358	53714581	0	195
chr2	53795865	53796072	0	68
chr2	53906558	53906873	0	96
chr2	53910010	53910219	0	68
chr2	53923243	53923433	0	67
chr2	54135359	54135588	0	69
chr2	54529304	54529404	0	132
chr2	54647062	54647238	0	31
chr2	55181562	55181751	0	104
chr2	55217768	55217966	0	141
chr2	55222268	55222480	0	115
chr2	55234930	55235051	0	92
chr2	55236651	55236771	0	110
chr2	55243029	55243152	0	119
chr2	55317212	55317382	0	150
chr2	55346164	55346342	0	145
chr2	55374765	55374931	0	22
chr2	55388749	55388914	0	75
chr2	55521972	55522092	0	86
chr2	55522096	55522216	0	146
chr2	55543943	55544108	0	74
chr2	55564953	55565073	0	151
chr2	55598386	55598642	0	69
chr2	55636271	55636476	0	125
chr2	55637557	55637677	0	130
chr2	55643088	55643376	0	11
chr2	55644555	55644675	0	55
chr2	55644680	55644800	0	58
chr2	55646228	55646432	0	97
chr2	55647353	55647483	0	7
chr2	55654829	55655037	0	10
chr2	55656148	55656330	0	60
chr2	55671204	55671324	0	48
chr2	55671329	55671449	0	146
chr2	55671878	55671998	0	123
chr2	55672989	55673109	0	206
chr2	55686264	55686384	0	53
chr2	55687532	55687652	0	205
chr2	55687657	55687777	0	147
chr2	55874943	55875072	0	7
chr2	55922245	55922478	0	46
chr2	58088324	58088499	0	57
chr2	58162863	58163066	0	127
chr2	58194122	58194300	0	145
chr2	58198576	58198697	0	51
chr2	60760091	60760257	0	208
chr2	60782683	60782804	0	114
chr2	60965366	60965541	0	57
chr2	60967454	60967619	0	13
chr2	61048457	61048760	0	73
chr2	61117323	61117529	0	204
chr2	61122039	61122260	0	131
chr2	61186429	61186698	0	113
chr2	61187880	61188028	0	16
chr2	61188082	61188211	0	37
chr2	61188639	61188766	0	117
chr2	61190240	61190643	0	89
chr2	61214028	61214688	0	137
chr2	61222977	61223281	0	11
chr2	61228569	61228699	0	38
chr2	61245126	61245291	0	83
chr2	61283320	61283440	0	146
chr2	61296708	61296912	0	184
chr2	61314583	61314841	0	69
chr2	61333840	61334008	0	86
chr2	61339271	61339474	0	127
chr2	61343816	61343984	0	76
chr2	61349213	61349423	0	115
chr2	61370283	61370449	0	208
chr2	61383229	61383350	0	156
chr2	61405684	61406130	0	96
chr2	61522529	61522733	0	127
chr2	61846856	61846956	0	132
chr2	61883483	61883604	0	146
chr2	62222434	62222602	0	157
chr2	62223027	62223474	0	139
chr2	63037516	63037711	0	63
chr2	63437404	63437569	0	107
chr2	63487424	63487632	0	128
chr2	63492826	63493001	0	57
chr2	63571228	63571350	0	146
chr2	63855378	63855506	0	65
chr2	63883907	63884027	0	148
chr2	63884028	63884148	0	122
chr2	63891104	63891282	0	145
chr2	63893291	63893505	0	18
chr2	64591867	64592070	0	88
chr2	65239926	65240047	0	86
chr2	65242582	65242788	0	207
chr2	65246429	65246631	0	167
chr2	65344464	65344837	0	139
chr2	66435818	66435946	0	116
chr2	66571202	66571529	0	1
chr2	67399481	67399683	0	62
chr2	68047287	68047416	0	151
chr2	68180940	68181069	0	117
chr2	68293810	68294036	0	180
chr2	68502741	68502919	0	145
chr2	68819215	68819384	0	157
chr2	68952787	68952982	0	45
chr2	69245439	69245567	0	24
chr2	69345845	69346020	0	57
chr2	69400295	69400415	0	48
chr2	69419428	69419548	0	152
chr2	69419553	69419673	0	205
chr2	69544368	69544563	0	45
chr2	69804417	69804657	0	187
chr2	69815993	69816226	0	46
chr2	69819186	69819393	0	207
chr2	69837640	69837769	0	156
chr2	69847422	69847542	0	206
chr2	69847547	69847667	0	148
chr2	69854906	69855027	0	151
chr2	69861294	69861414	0	122
chr2	69869648	69869768	0	108
chr2	69871750	69871870	0	58
chr2	69878784	69878913	0	98
chr2	69897418	69897538	0	147
chr2	69903195	69903315	0	48
chr2	70164989	70165203	0	18
chr2	70216195	70216497	0	11
chr2	70229190	70229310	0	108
chr2	70297232	70297332	0	110
chr2	70678832	70679031	0	3
chr2	71124191	71124582	0	139
chr2	71132974	71133284	0	73
chr2	71138430	71138551	0	135
chr2	71380168	71380335	0	86
chr2	71380458	71380578	0	58
chr2	71380581	71380701	0	164
chr2	71516957	71517166	0	102
chr2	71526126	71526325	0	3
chr2	73247786	73247997	0	102
chr2	73455177	73455384	0	204
chr2	73534823	73535041	0	131
chr2	73730598	73730808	0	62
chr2	73855531	73855707	0	42
chr2	74207788	74207909	0	40
chr2	74208647	74208777	0	37
chr2	74231209	74231374	0	163
chr2	74362606	74362846	0	187
chr2	74367729	74367993	0	32
chr2	74458678	74458909	0	200
chr2	74519046	74519273	0	180
chr2	74890716	74890846	0	7
chr2	74960441	74960642	0	167
chr2	75652223	75652343	0	130
chr2	75664681	75664886	0	121
chr2	75689023	75689231	0	207
chr2	75701199	75701322	0	92
chr2	75702208	75702483	0	19
chr2	79121512	79121642	0	24
chr2	79649257	79649462	0	125
chr2	80393175	80393390	0	154
chr2	80545849	80546080	0	200
chr2	80581604	80581808	0	88
chr2	84425403	84425629	0	180
chr2	84557710	84557888	0	145
chr2	84595638	84595833	0	71
chr2	84670317	84670485	0	155
chr2	84685303	84685492	0	149
chr2	84713069	84713273	0	105
chr2	84727784	84727914	0	7
chr2	84785558	84785725	0	153
chr2	84796318	84796527	0	198
chr2	85344005	85344170	0	163
chr2	85390812	85390988	0	31
chr2	85541706	85541994	0	73
chr2	85639178	85639406	0	180
chr2	85880800	85880923	0	87
chr2	86038730	86038909	0	101
chr2	86077901	86078066	0	74
chr2	86127190	86127394	0	184
chr2	86133219	86133474	0	112
chr2	86137008	86137222	0	18
chr2	86147724	86147927	0	184
chr2	86173663	86173864	0	141
chr2	86210538	86210653	0	64
chr2	86451050	86451222	0	142
chr2	86455058	86455263	0	84
chr2	86477901	86478284	0	194
chr2	86603807	86604098	0	12
chr2	86822195	86822397	0	128
chr2	87180035	87180125	0	36
chr2	87193512	87193602	0	36
chr2	87198853	87198943	0	36
chr2	87198948	87199038	0	36
chr2	88122996	88123162	0	56
chr2	88178763	88179023	0	32
chr2	88574688	88575456	0	137
chr2	88587980	88588184	0	97
chr2	88812269	88812390	0	41
chr2	88860499	88860695	0	71
chr2	88861193	88861401	0	198
chr2	88886081	88886209	0	118
chr2	89142974	89143066	0	132
chr2	89176396	89176563	0	157
chr2	89319451	89319655	0	176
chr2	89948202	89948293	0	132
chr2	90004750	90004843	0	132
chr2	90038986	90039078	0	132
chr2	91578459	91578549	0	17
chr2	95100362	95100482	0	147
chr2	95100487	95100607	0	55
chr2	95101594	95101805	0	68
chr2	95106421	95106541	0	109
chr2	95108291	95108456	0	13
chr2	95109997	95110126	0	37
chr2	95117886	95118006	0	206
chr2	95181650	95182106	0	189
chr2	95285512	95285723	0	179
chr2	95529426	95529552	0	118
chr2	95855259	95855350	0	94
chr2	95962350	95962462	0	29
chr2	96303099	96303300	0	168
chr2	96354123	96354327	0	176
chr2	96550550	96550718	0	25
chr2	96611046	96611225	0	101
chr2	96627930	96628139	0	103
chr2	96662141	96662342	0	168
chr2	96970675	96970851	0	42
chr2	97124480	97124595	0	29
chr2	97152439	97152603	0	151
chr2	97158535	97158681	0	156
chr2	97252325	97252417	0	85
chr2	97536437	97536528	0	123
chr2	97734550	97734719	0	120
chr2	97772204	97772408	0	105
chr2	97792374	97792575	0	188
chr2	97833348	97833521	0	23
chr2	97834668	97834969	0	11
chr2	97844047	97844253	0	62
chr2	98290534	98290764	0	11
chr2	98333220	98333347	0	118
chr2	98333859	98334099	0	186
chr2	98600676	98600883	0	68
chr2	98604027	98604147	0	152
chr2	98609720	98610088	0	139
chr2	98635092	98635298	0	121
chr2	98639801	98640230	0	89
chr2	98643940	98644148	0	103
chr2	99127054	99127232	0	145
chr2	99173307	99173518	0	115
chr2	99188094	99188214	0	108
chr2	99188219	99188339	0	146
chr2	99194820	99194941	0	146
chr2	99195154	99195274	0	94
chr2	99319636	99319805	0	155
chr2	99322105	99322235	0	16
chr2	99332958	99333088	0	37
chr2	99333178	99333308	0	65
chr2	99404417	99404721	0	12
chr2	99587173	99587361	0	6
chr2	99727005	99727194	0	67
chr2	100011475	100011680	0	209
chr2	100294150	100294354	0	176
chr2	100406507	100406683	0	42
chr2	100472737	100472912	0	57
chr2	100571769	100571899	0	24
chr2	100576317	100576407	0	17
chr2	101002778	101002899	0	41
chr2	101006051	101006179	0	91
chr2	101007784	101008273	0	190
chr2	101018861	101019064	0	88
chr2	101269094	101269446	0	89
chr2	101272863	101273053	0	4
chr2	101281870	101282098	0	180
chr2	101293888	101294093	0	128
chr2	101422259	101422464	0	209
chr2	102172614	102172816	0	127
chr2	102342212	102342420	0	198
chr2	102384848	102384978	0	38
chr2	102451760	102452185	0	192
chr2	102514122	102514326	0	88
chr2	102665079	102665382	0	12
chr2	102708159	102708426	0	32
chr2	102723681	102723909	0	180
chr2	104868252	104868453	0	188
chr2	105071320	105071440	0	205
chr2	105071442	105071562	0	148
chr2	105367548	105367716	0	157
chr2	107992053	107992251	0	47
chr2	108298644	108298766	0	210
chr2	108772376	108772605	0	113
chr2	108777117	108777285	0	76
chr2	108782177	108782427	0	112
chr2	108787999	108788120	0	123
chr2	108798345	108798549	0	127
chr2	108812757	108812929	0	150
chr2	109544181	109544386	0	62
chr2	109565823	109565944	0	29
chr2	109567897	109568027	0	94
chr2	109585800	109585921	0	14
chr2	109593065	109593185	0	51
chr2	110147902	110148023	0	92
chr2	110179493	110179696	0	62
chr2	110637969	110638176	0	128
chr2	110667771	110667891	0	122
chr2	111772315	111772405	0	36
chr2	111785435	111785525	0	36
chr2	111824927	111825181	0	69
chr2	111847696	111847786	0	17
chr2	111856637	111856752	0	53
chr2	111996452	111996661	0	198
chr2	112026026	112026225	0	141
chr2	112081277	112081488	0	68
chr2	112107737	112107970	0	113
chr2	112115995	112116210	0	154
chr2	112234115	112234280	0	107
chr2	112299836	112299957	0	82
chr2	112309875	112310131	0	69
[truncated: 18,170 more rows]
