# Supplementary material for: MosCoverY: A method to estimate mosaic loss of Y chromosome from sequencing coverage data
Source: Am J Hum Genet. 2025 Sep 11;112(10):2509–19. doi: 10.1016/j.ajhg.2025.08.016 (PMC12696490; doi:10.1016/j.ajhg.2025.08.016)
Supplement: Table S4. All exons used to calculate normalized chrY coverage with normalizing groups (Agilent’s Custom v.2 Exome Bait) [file mmc5.xlsx]

## Sheet: Sheet1
Table S4 - All exons used to calculate normalized chrY coverage with normalizing groups (Agilent’s Custom V2 Exome Bait)
#exon_group - group of exons matched on length GC-content. For each of 171 exons on chrY there are 100 autosomal exons in each group.
Chrom	start	end	chrY	exon_group
chr1	1013571	1013578	0	2
chr1	1167862	1167952	0	135
chr1	1255200	1255489	0	140
chr1	1290892	1290955	0	2
chr1	1340244	1340318	0	135
chr1	1636681	1636798	0	167
chr1	1654141	1654142	0	19
chr1	1703823	1703940	0	3
chr1	2059538	2059593	0	2
chr1	2480181	2480312	0	34
chr1	2560621	2560716	0	137
chr1	2561670	2561817	0	130
chr1	2563145	2563275	0	166
chr1	3433674	3433813	0	144
chr1	3511547	3511689	0	137
chr1	3638747	3638824	0	31
chr1	3729324	3729450	0	34
chr1	3823421	3823564	0	139
chr1	3847472	3847615	0	43
chr1	4769850	4769942	0	35
chr1	5879504	5879632	0	3
chr1	5952699	5952836	0	134
chr1	5961793	5961949	0	125
chr1	6112137	6112279	0	26
chr1	6152409	6152538	0	143
chr1	6186669	6186818	0	39
chr1	6525851	6526005	0	11
chr1	6528991	6529173	0	147
chr1	6544823	6544924	0	39
chr1	6550393	6550617	0	84
chr1	6570906	6571217	0	136
chr1	6582055	6582301	0	106
chr1	6619800	6620339	0	136
chr1	7467827	7467903	0	141
chr1	7677596	7677735	0	144
chr1	7788042	7788248	0	65
chr1	7810435	7810569	0	153
chr1	8624307	8624382	0	82
chr1	8863888	8864094	0	24
chr1	8866276	8866503	0	26
chr1	8949260	8949444	0	134
chr1	9151667	9151777	0	8
chr1	9731203	9731392	0	134
chr1	9755111	9755311	0	151
chr1	10007567	10007750	0	77
chr1	10126791	10126879	0	22
chr1	10132366	10132484	0	170
chr1	10144937	10145041	0	85
chr1	10158353	10158484	0	99
chr1	10291079	10291163	0	38
chr1	10296894	10297079	0	4
chr1	10323881	10324064	0	153
chr1	10342047	10342170	0	85
chr1	10365406	10365650	0	24
chr1	10376542	10376589	0	18
chr1	10408068	10408142	0	135
chr1	10418823	10418927	0	149
chr1	11022121	11022656	0	133
chr1	11030745	11030884	0	154
chr1	11087445	11087593	0	26
chr1	11108178	11108288	0	37
chr1	11127007	11127146	0	25
chr1	11130526	11130779	0	17
chr1	11144965	11145047	0	95
chr1	11228665	11228920	0	106
chr1	11668656	11668946	0	17
chr1	11996153	11996320	0	30
chr1	12001766	12001838	0	153
chr1	12001979	12002105	0	34
chr1	12029220	12029283	0	166
chr1	12031263	12031405	0	137
chr1	12273000	12273137	0	61
chr1	12346602	12346654	0	82
chr1	12358456	12358603	0	130
chr1	12385257	12385375	0	83
chr1	12725219	12725998	0	1
chr1	13225325	13225407	0	95
chr1	13783194	13783204	0	165
chr1	15529103	15529274	0	92
chr1	15633436	15633567	0	148
chr1	15643519	15643652	0	5
chr1	15911098	15911303	0	73
chr1	15916125	15916281	0	77
chr1	15937160	15937647	0	17
chr1	16005916	16006348	0	17
chr1	16256603	16256761	0	152
chr1	16563942	16564186	0	65
chr1	16582543	16582758	0	130
chr1	16588848	16589063	0	130
chr1	16988135	16988236	0	141
chr1	18841726	18841854	0	138
chr1	18877205	18877257	0	20
chr1	19076737	19076904	0	30
chr1	19086676	19086823	0	130
chr1	19093310	19093488	0	14
chr1	19105045	19105191	0	145
chr1	19112521	19112869	0	136
chr1	19114808	19114951	0	139
chr1	19115395	19115639	0	24
chr1	19153298	19153504	0	106
chr1	19161586	19161738	0	152
chr1	19163761	19163829	0	104
chr1	19164250	19164443	0	138
chr1	19169432	19169534	0	28
chr1	19197138	19197267	0	149
chr1	19198796	19198930	0	14
chr1	19904264	19904400	0	66
chr1	19904888	19904989	0	105
chr1	20618449	20618570	0	158
chr1	20652618	20652729	0	92
chr1	20770927	20771075	0	107
chr1	20773448	20773612	0	146
chr1	20827614	20827700	0	163
chr1	20851255	20851480	0	106
chr1	20862225	20862334	0	45
chr1	21481594	21481771	0	155
chr1	21608210	21608352	0	137
chr1	21701495	21701604	0	70
chr1	21706123	21706189	0	56
chr1	21721033	21721168	0	25
chr1	21721647	21721766	0	75
chr1	21748135	21748273	0	48
chr1	21757660	21757785	0	47
chr1	21860174	21860237	0	2
chr1	22078476	22078585	0	70
chr1	22086666	22086868	0	7
chr1	23068536	23068683	0	71
chr1	23077225	23077362	0	25
chr1	23340849	23341010	0	54
chr1	23451476	23451530	0	126
chr1	23456119	23456196	0	21
chr1	23516332	23516529	0	137
chr1	23520910	23521073	0	125
chr1	23592481	23592812	0	1
chr1	23754360	23754462	0	169
chr1	23785672	23785781	0	70
chr1	23792680	23792762	0	137
chr1	23802460	23802566	0	81
chr1	23820507	23820595	0	22
chr1	23863131	23863273	0	79
chr1	23967660	23967725	0	29
chr1	23971570	23971628	0	21
chr1	24081327	24081458	0	34
chr1	24099677	24099777	0	78
chr1	24379650	24379825	0	156
chr1	24531215	24531393	0	77
chr1	24646664	24646791	0	122
chr1	24648856	24649031	0	156
chr1	24649968	24650088	0	76
chr1	24660716	24660801	0	85
chr1	24771849	24771850	0	19
chr1	25228115	25228237	0	13
chr1	25300943	25301095	0	147
chr1	25388973	25389115	0	137
chr1	25391991	25392143	0	147
chr1	25448805	25448936	0	99
chr1	25491407	25491586	0	155
chr1	25809680	25809822	0	137
chr1	25974477	25974652	0	84
chr1	26041697	26041807	0	8
chr1	26297959	26298064	0	125
chr1	26767787	26768001	0	1
chr1	26773577	26773719	0	137
chr1	26884157	26884292	0	147
chr1	26942868	26943067	0	134
chr1	27113823	27114288	0	140
chr1	27282236	27282287	0	18
chr1	27362638	27362755	0	167
chr1	27370593	27370732	0	144
chr1	27623039	27623146	0	23
chr1	27668455	27668537	0	137
chr1	27744651	27744813	0	5
chr1	27793530	27793634	0	149
chr1	27822228	27822331	0	115
chr1	27838696	27838854	0	101
chr1	27841011	27841236	0	106
chr1	27843183	27843332	0	28
chr1	27851539	27851652	0	61
chr1	28010944	28011088	0	150
chr1	28035541	28035682	0	7
chr1	28205255	28205351	0	164
chr1	28407445	28407465	0	159
chr1	28473551	28474153	0	1
chr1	28496531	28496551	0	159
chr1	28529864	28529941	0	21
chr1	28532168	28532352	0	134
chr1	28691582	28691711	0	149
chr1	28858951	28859305	0	136
chr1	28987435	28987907	0	111
chr1	28997212	28997321	0	45
chr1	29018221	29018444	0	110
chr1	29030397	29030489	0	90
chr1	29033090	29033247	0	129
chr1	29109333	29109439	0	8
chr1	29216585	29216687	0	139
chr1	29310741	29310782	0	127
chr1	29325596	29325663	0	36
chr1	30941148	30941274	0	162
chr1	30952231	30952365	0	153
chr1	30965979	30966280	0	131
chr1	30974648	30974804	0	125
chr1	30980059	30980165	0	34
chr1	31260069	31260123	0	85
chr1	31261526	31261634	0	37
chr1	31348826	31348976	0	83
chr1	31365883	31365941	0	21
chr1	31409837	31409852	0	166
chr1	31425773	31425915	0	137
chr1	31583146	31583243	0	124
chr1	31620840	31621088	0	17
chr1	31694141	31694172	0	166
chr1	31736318	31736392	0	135
chr1	32091672	32092013	0	140
chr1	32154585	32154723	0	33
chr1	32181239	32181579	0	136
chr1	32193205	32193302	0	171
chr1	32206999	32207122	0	142
chr1	32209093	32209359	0	140
chr1	32212069	32212201	0	142
chr1	32222439	32222446	0	166
chr1	32222535	32222632	0	32
chr1	32276604	32276788	0	134
chr1	32279668	32279749	0	31
chr1	32279838	32279996	0	78
chr1	32334594	32335099	0	17
chr1	32363592	32364258	0	131
chr1	32394401	32394416	0	2
chr1	32592929	32593756	0	10
chr1	32621859	32621950	0	72
chr1	32627505	32627546	0	159
chr1	32669228	32669359	0	11
chr1	32669483	32669565	0	123
chr1	32672639	32672701	0	81
chr1	32791159	32791256	0	171
chr1	33013047	33013127	0	59
chr1	33014519	33014596	0	21
chr1	33092047	33092224	0	155
chr1	33158250	33158370	0	147
chr1	33270572	33270614	0	28
chr1	33479286	33479707	0	140
chr1	33739137	33739336	0	134
chr1	34197472	34197915	0	136
chr1	34208154	34208236	0	137
chr1	34884975	34885065	0	135
chr1	35011887	35012007	0	157
chr1	35014985	35015164	0	108
chr1	35097314	35097568	0	114
chr1	35104554	35104771	0	69
chr1	35190691	35190997	0	111
chr1	35191338	35191531	0	64
chr1	35386071	35386191	0	157
chr1	35387451	35387606	0	98
chr1	35418440	35418574	0	109
chr1	35449864	35450007	0	139
chr1	35470860	35470962	0	28
chr1	35573599	35573606	0	2
chr1	35739133	35739259	0	151
chr1	35746763	35746994	0	67
chr1	35748402	35748606	0	37
chr1	35832054	35832187	0	4
chr1	35915345	35915544	0	30
chr1	35917590	35917729	0	154
chr1	35966952	35967077	0	55
chr1	36137793	36137980	0	33
chr1	36139717	36139821	0	155
chr1	36140066	36140168	0	169
chr1	36291371	36291548	0	84
chr1	36423360	36423468	0	37
chr1	36428317	36428477	0	60
chr1	36469153	36469259	0	8
chr1	37513420	37513540	0	157
chr1	37576425	37576558	0	54
chr1	37595756	37595824	0	124
chr1	37692902	37693035	0	5
chr1	37708319	37708368	0	80
chr1	37796743	37796820	0	31
chr1	37835076	37835217	0	67
chr1	37864309	37864425	0	119
chr1	37875603	37875718	0	20
chr1	37889554	37889726	0	86
chr1	37978985	37979057	0	153
chr1	38022696	38022811	0	120
chr1	38023542	38023630	0	162
chr1	38855705	38855909	0	12
chr1	38864667	38864716	0	18
chr1	38866877	38867011	0	72
chr1	39284063	39284187	0	150
chr1	39287283	39287564	0	133
chr1	39318450	39318617	0	147
chr1	39324643	39324736	0	162
chr1	39337179	39337333	0	11
chr1	39340801	39340955	0	11
chr1	39357372	39357895	0	128
chr1	39372476	39372598	0	93
chr1	39429824	39430070	0	106
chr1	39447689	39447900	0	111
chr1	39454906	39455099	0	138
chr1	39564468	39564544	0	141
chr1	39745372	39745500	0	138
chr1	39841741	39841915	0	56
chr1	39853967	39854070	0	115
chr1	39957084	39957223	0	25
chr1	40060064	40060172	0	8
chr1	40061732	40061814	0	95
chr1	40064471	40064561	0	87
chr1	40092395	40092509	0	99
chr1	40189052	40189211	0	74
chr1	40247991	40248232	0	66
chr1	40285922	40286031	0	70
chr1	40292442	40292671	0	63
chr1	40413013	40413104	0	72
chr1	40416777	40417098	0	136
chr1	40546559	40547462	0	69
chr1	40628807	40628951	0	124
chr1	40629268	40629374	0	34
chr1	40762885	40763048	0	125
chr1	40984818	40984993	0	84
chr1	40987369	40987474	0	146
chr1	40991762	40991847	0	126
chr1	41007446	41007547	0	141
chr1	41010158	41010247	0	103
chr1	42199099	42199232	0	54
chr1	42637234	42637380	0	68
chr1	42683400	42683468	0	27
chr1	42696196	42696290	0	129
chr1	42752534	42752666	0	142
chr1	42774734	42774870	0	113
chr1	42837155	42837192	0	105
chr1	42840030	42840055	0	35
chr1	43172751	43172912	0	126
chr1	43185146	43185358	0	1
chr1	43317879	43318074	0	24
chr1	43359966	43360099	0	5
chr1	43427053	43427181	0	167
chr1	43441683	43441820	0	138
chr1	43602068	43602099	0	2
chr1	43660295	43660414	0	29
chr1	43792099	43792151	0	20
chr1	43838216	43838313	0	32
chr1	43920779	43920930	0	30
chr1	43956557	43956703	0	145
chr1	43957399	43957551	0	142
chr1	43961163	43961264	0	141
chr1	43993884	43993966	0	167
chr1	44000764	44000869	0	125
chr1	44757905	44757973	0	124
chr1	44766823	44766951	0	138
chr1	44803265	44803393	0	138
chr1	44826247	44826389	0	141
chr1	44828503	44828633	0	2
chr1	44829906	44830032	0	34
chr1	44831972	44832046	0	58
chr1	45087878	45088239	0	111
chr1	45591220	45591272	0	82
chr1	45606479	45606593	0	45
chr1	45616623	45616705	0	157
chr1	45716892	45717019	0	89
chr1	46029463	46029569	0	34
chr1	46045915	46046090	0	101
chr1	46055792	46055973	0	39
chr1	46066051	46066181	0	59
chr1	46080639	46080752	0	61
chr1	46184957	46185117	0	4
chr1	46185483	46185535	0	82
chr1	46190717	46190786	0	78
chr1	46192515	46192592	0	21
chr1	46274535	46274719	0	24
chr1	46316549	46316586	0	105
chr1	46408456	46408586	0	166
chr1	46580527	46580629	0	139
chr1	46614968	46615078	0	8
chr1	46645158	46645258	0	112
chr1	46688350	46688546	0	170
chr1	46689584	46689693	0	170
chr1	46716292	46716445	0	37
chr1	46811137	46811186	0	80
chr1	46932980	46933049	0	78
chr1	46937299	46937348	0	18
chr1	47031433	47031482	0	18
chr1	47067488	47067669	0	130
chr1	47084821	47084980	0	74
chr1	47140777	47140923	0	26
chr1	47141568	47141617	0	80
chr1	47145863	47145932	0	78
chr1	47282342	47282461	0	29
chr1	47287548	47287662	0	122
chr1	47289432	47289587	0	59
chr1	47375194	47375295	0	105
chr1	48403799	48403884	0	85
chr1	50177086	50177194	0	9
chr1	50535366	50535459	0	109
chr1	50539589	50539730	0	117
chr1	50582615	50582701	0	163
chr1	50584682	50584813	0	11
chr1	50857926	50857999	0	115
chr1	50970366	50970499	0	5
chr1	51294390	51294511	0	158
chr1	51402432	51402527	0	27
chr1	51409532	51409698	0	153
chr1	51440344	51440434	0	104
chr1	51750142	51750197	0	162
chr1	51781161	51781337	0	6
chr1	51790897	51790992	0	27
chr1	51814032	51814091	0	68
chr1	51814690	51814815	0	62
chr1	51818063	51818137	0	58
chr1	51823661	51823788	0	122
chr1	51836366	51836440	0	135
chr1	52278489	52278616	0	122
chr1	52416645	52416692	0	18
chr1	52435362	52435467	0	23
chr1	52458333	52458451	0	170
chr1	52465067	52465175	0	86
chr1	52488906	52489037	0	11
chr1	52497003	52497185	0	54
chr1	52606681	52606947	0	140
chr1	52802089	52802141	0	82
chr1	52816529	52816631	0	169
chr1	52941793	52941855	0	81
chr1	52950752	52950888	0	33
chr1	53227042	53227146	0	62
chr1	53825795	53825938	0	48
chr1	53832487	53832593	0	98
chr1	53883110	53883278	0	168
chr1	53928369	53928442	0	115
chr1	53951997	53952474	0	1
chr1	53960353	53960476	0	126
chr1	53962031	53962124	0	83
chr1	54047264	54047374	0	51
chr1	54174618	54174822	0	24
chr1	54184160	54184265	0	23
chr1	54716597	54716719	0	13
chr1	54811791	54811933	0	30
chr1	54841613	54841678	0	29
chr1	55081321	55081424	0	88
chr1	55154118	55154280	0	7
chr1	55158877	55159036	0	83
chr1	55165884	55165950	0	56
chr1	55176375	55176443	0	27
chr1	56523820	56523882	0	81
chr1	56691391	56691489	0	63
chr1	56693762	56693854	0	49
chr1	56707472	56707715	0	128
chr1	56737084	56737149	0	42
chr1	56758713	56758752	0	118
chr1	56907953	56908115	0	5
chr1	56933332	56933490	0	78
chr1	56943693	56943826	0	163
chr1	56949552	56949754	0	59
chr1	57033522	57033573	0	18
chr1	57071519	57071643	0	121
chr1	57072280	57072416	0	33
chr1	57136540	57136643	0	88
chr1	58661167	58661229	0	81
chr1	58668629	58668684	0	162
chr1	58668981	58669040	0	119
chr1	59660216	59660295	0	31
chr1	59821855	59821945	0	87
chr1	59849070	59849185	0	120
chr1	59858425	59858517	0	49
chr1	59868247	59868353	0	75
chr1	59907783	59907929	0	26
chr1	61694696	61694770	0	108
chr1	61775203	61775336	0	13
chr1	61827419	61827585	0	153
chr1	61927727	61927831	0	103
chr1	62116529	62116681	0	152
chr1	62441485	62441610	0	62
chr1	62475704	62475945	0	66
chr1	62477697	62477827	0	91
chr1	62487395	62487414	0	124
chr1	62504627	62504784	0	13
chr1	62507959	62508060	0	122
chr1	62529274	62529448	0	60
chr1	62537888	62538063	0	109
chr1	62539749	62539894	0	73
chr1	62552729	62552903	0	65
chr1	62577259	62577365	0	81
chr1	62601079	62601198	0	75
chr1	62602282	62602382	0	51
chr1	62625256	62625403	0	114
chr1	62633495	62633580	0	126
chr1	62653722	62653795	0	115
chr1	62816572	62816810	0	67
chr1	63411143	63411333	0	73
chr1	63436820	63437022	0	94
chr1	63446804	63446858	0	122
chr1	63568307	63568521	0	53
chr1	63634826	63635021	0	24
chr1	64210739	64210841	0	169
chr1	64232558	64232651	0	75
chr1	64671561	64671688	0	89
chr1	64676892	64677013	0	158
chr1	64837929	64838106	0	84
chr1	64844061	64844217	0	152
chr1	64864784	64864974	0	43
chr1	65366045	65366198	0	46
chr1	65388333	65388417	0	79
chr1	65394895	65395034	0	25
chr1	65429859	65430050	0	128
chr1	65605035	65605239	0	40
chr1	66257644	66257685	0	127
chr1	66367693	66367852	0	74
chr1	66372310	66372680	0	128
chr1	66625844	66625912	0	27
chr1	66677001	66677098	0	171
chr1	66847481	66847680	0	52
chr1	66871367	66871511	0	41
chr1	66928889	66928963	0	108
chr1	66958056	66958222	0	70
chr1	66971652	66971738	0	68
chr1	66976592	66976724	0	121
chr1	66984569	66984902	0	50
chr1	67042233	67042330	0	171
chr1	67206907	67207057	0	100
chr1	67258475	67259130	0	69
chr1	67687658	67687776	0	109
chr1	68144566	68144654	0	22
chr1	68477784	68477974	0	52
chr1	68479141	68479322	0	47
chr1	69986239	69986388	0	39
chr1	70028168	70028373	0	64
chr1	70152430	70152545	0	52
chr1	70159327	70159440	0	123
chr1	70270853	70270958	0	59
chr1	70274717	70274820	0	88
chr1	70300761	70300910	0	91
chr1	70415953	70416039	0	146
chr1	70417934	70418034	0	112
chr1	71012212	71012486	0	15
chr1	71066773	71066936	0	151
chr1	71592814	71592970	0	14
chr1	71698005	71698141	0	66
chr1	74249456	74249546	0	112
chr1	74271595	74271710	0	20
chr1	74464634	74464742	0	161
chr1	74540231	74540315	0	79
chr1	74589628	74590082	0	111
chr1	74620731	74620916	0	72
chr1	74636277	74636440	0	151
chr1	74649219	74649317	0	63
chr1	74710095	74710249	0	66
chr1	74752289	74752427	0	76
chr1	75148584	75148684	0	154
chr1	75218487	75218754	0	57
chr1	75219797	75219894	0	113
chr1	75222358	75222462	0	149
chr1	75241998	75242063	0	29
chr1	75728398	75728490	0	49
chr1	75739977	75740112	0	73
chr1	75749416	75749561	0	73
chr1	75794081	75794235	0	11
chr1	75889248	75889371	0	68
chr1	75899615	75899708	0	162
chr1	77062972	77063208	0	57
chr1	77154446	77154623	0	66
chr1	77163843	77163944	0	122
chr1	77578771	77578871	0	51
chr1	77581773	77581893	0	157
chr1	77581976	77582128	0	115
chr1	77711732	77711857	0	47
chr1	77783235	77783353	0	55
chr1	77803267	77803408	0	47
chr1	77806972	77807103	0	123
chr1	77815105	77815233	0	70
chr1	77861221	77861324	0	117
chr1	77874843	77875066	0	71
chr1	77942020	77942210	0	62
chr1	77962767	77962932	0	99
chr1	77966691	77966753	0	81
chr1	77969922	77970017	0	27
chr1	78119390	78119501	0	92
chr1	78629717	78629917	0	168
chr1	78641018	78641123	0	112
chr1	78641772	78641811	0	127
chr1	78921610	78921788	0	14
chr1	78938097	78938281	0	52
chr1	78946271	78946428	0	161
chr1	81907014	81907232	0	92
chr1	81951015	81951123	0	8
chr1	81968023	81968201	0	14
chr1	81985256	81985357	0	105
chr1	83951842	83951978	0	66
chr1	84182197	84182330	0	47
chr1	84235177	84235307	0	59
chr1	84410837	84410999	0	171
chr1	84495879	84496065	0	74
chr1	84525695	84525749	0	122
chr1	84569928	84570141	0	52
chr1	84656345	84656486	0	59
chr1	84937752	84937879	0	89
chr1	84956428	84956586	0	101
chr1	85045130	85045362	0	10
chr1	85073051	85073094	0	88
chr1	85082297	85082406	0	42
chr1	85098527	85098660	0	39
chr1	85169043	85169225	0	99
chr1	85657844	85657973	0	41
chr1	85730543	85730694	0	62
chr1	85761393	85761424	0	166
chr1	85889557	85889615	0	21
chr1	85961246	85961295	0	164
chr1	85971337	85971395	0	21
chr1	86046822	86046871	0	80
chr1	86059118	86059176	0	21
chr1	86063712	86063761	0	80
chr1	86092264	86092322	0	21
chr1	86376230	86376420	0	108
chr1	86382928	86383004	0	118
chr1	86450560	86450735	0	54
chr1	86455082	86455529	0	69
chr1	86482202	86482384	0	99
chr1	86485340	86485563	0	71
chr1	86493381	86493601	0	1
chr1	86715721	86715867	0	63
chr1	86719504	86719637	0	163
chr1	86735076	86735181	0	146
chr1	87072931	87073174	0	57
chr1	87084191	87084281	0	104
chr1	87092528	87092671	0	43
chr1	87168135	87168176	0	159
chr1	87340044	87340204	0	84
chr1	88770349	88770471	0	93
chr1	88804388	88804536	0	107
chr1	88805888	88806019	0	11
chr1	88807681	88807777	0	164
chr1	88949088	88949279	0	107
chr1	88961164	88961289	0	47
chr1	88964826	88964980	0	43
chr1	89013182	89013429	0	114
chr1	89058838	89059045	0	84
chr1	89060194	89060326	0	144
chr1	89152265	89152466	0	92
chr1	89266343	89266590	0	74
chr1	89266954	89267155	0	133
chr1	89267414	89267528	0	82
chr1	90010085	90010288	0	74
chr1	91262238	91262394	0	68
chr1	91315812	91315974	0	41
chr1	91323090	91323201	0	41
chr1	91350735	91350873	0	102
chr1	91353048	91353154	0	75
chr1	91375524	91375729	0	64
chr1	91511594	91511692	0	63
chr1	91513055	91513309	0	114
chr1	91514816	91514999	0	77
chr1	91727656	91727808	0	115
chr1	91797284	91797473	0	134
chr1	91962752	91962948	0	53
chr1	91968143	91968262	0	101
chr1	91978165	91978298	0	47
chr1	91994080	91994256	0	12
chr1	92032502	92032592	0	87
chr1	92139347	92139432	0	164
chr1	92242209	92242307	0	44
chr1	92263620	92263734	0	99
chr1	92264551	92264640	0	68
chr1	92286487	92286594	0	164
chr1	92301473	92301592	0	102
chr1	92303974	92304077	0	88
chr1	92307185	92307278	0	39
chr1	92563639	92563739	0	112
chr1	92697857	92697987	0	105
chr1	92704552	92704746	0	12
chr1	92833386	92833460	0	108
chr1	92840548	92840641	0	162
chr1	93114985	93115090	0	51
chr1	93136667	93137029	0	57
chr1	93154667	93154890	0	66
chr1	93156297	93156485	0	50
chr1	93183975	93184148	0	39
chr1	93193613	93193746	0	39
chr1	93205507	93205633	0	68
chr1	93212098	93212263	0	43
chr1	93232423	93232595	0	98
chr1	93246102	93246206	0	126
chr1	93256332	93256540	0	65
chr1	93278460	93278479	0	68
chr1	93529651	93529756	0	59
chr1	93530754	93530883	0	98
chr1	93550946	93551125	0	107
chr1	93875644	93875783	0	161
chr1	93888987	93889161	0	56
chr1	94083349	94083443	0	129
chr1	94108574	94108718	0	26
chr1	94179722	94179959	0	42
chr1	94189213	94189354	0	47
chr1	94203097	94203212	0	120
chr1	94464772	94464875	0	88
chr1	94467916	94468009	0	47
chr1	94487691	94487793	0	169
chr1	94499492	94499616	0	146
chr1	94506535	94506644	0	45
chr1	94533087	94533270	0	77
chr1	94540254	94540370	0	119
chr1	94864740	94864901	0	85
chr1	94892278	94892519	0	107
chr1	94901666	94901787	0	108
chr1	95246753	95246872	0	102
chr1	96813273	96813407	0	72
chr1	97515723	97515943	0	111
chr1	97573757	97573972	0	67
chr1	97720887	97720926	0	68
chr1	98701814	98701905	0	72
chr1	98738234	98738391	0	102
chr1	98921879	98922060	0	74
chr1	99296735	99296869	0	153
chr1	99299032	99299232	0	73
chr1	99646315	99646364	0	80
chr1	99686673	99686792	0	75
chr1	99708895	99709122	0	64
chr1	99870397	99870583	0	74
chr1	99870755	99870871	0	119
chr1	99884117	99884246	0	98
chr1	99887975	99888110	0	56
chr1	99892429	99892609	0	40
chr1	99910709	99910849	0	86
chr1	99913524	99913740	0	62
chr1	99916595	99916733	0	48
chr1	99999258	99999417	0	105
chr1	100022383	100022478	0	51
chr1	100061832	100061951	0	101
chr1	100068470	100068588	0	83
chr1	100107807	100108006	0	86
chr1	100110289	100110485	0	50
chr1	100140849	100141021	0	50
chr1	100155048	100155205	0	102
chr1	100287096	100287205	0	45
chr1	100291400	100291506	0	98
chr1	100495999	100496051	0	20
chr1	100724621	100724892	0	64
chr1	100912109	100912240	0	11
chr1	103001922	103001971	0	18
chr1	103551720	103551780	0	117
chr1	103572107	103572258	0	62
chr1	103577717	103577847	0	90
chr1	103656841	103656992	0	63
chr1	103662883	103663013	0	91
chr1	103688955	103689085	0	90
chr1	103689191	103689314	0	85
chr1	103691291	103691395	0	62
chr1	103694977	103695128	0	63
chr1	103750980	103751131	0	63
chr1	103757021	103757151	0	91
chr1	107455618	107455625	0	166
chr1	107574044	107574200	0	14
chr1	107704547	107704652	0	112
chr1	107765073	107765177	0	45
chr1	107768438	107768511	0	115
chr1	107785457	107785496	0	2
chr1	108136650	108136839	0	54
chr1	108181938	108182030	0	49
chr1	108628392	108628586	0	89
chr1	108657448	108657581	0	54
chr1	108698601	108698829	0	15
chr1	108730671	108730930	0	65
chr1	108752254	108752308	0	126
chr1	108772662	108772821	0	74
chr1	108782419	108782519	0	51
chr1	108794824	108794909	0	164
chr1	108800217	108800307	0	51
chr1	108817045	108817179	0	67
chr1	108837547	108837708	0	126
chr1	108904122	108904256	0	53
chr1	108949817	108949923	0	98
chr1	108982606	108982781	0	83
chr1	109010913	109011720	0	15
chr1	109107004	109107124	0	157
chr1	109191723	109191865	0	26
chr1	109199851	109199982	0	34
chr1	109223975	109224050	0	82
chr1	109235207	109235433	0	144
chr1	109235974	109236108	0	14
chr1	109237728	109237890	0	5
chr1	109264865	109265011	0	145
chr1	109272830	109273029	0	134
chr1	109282515	109282577	0	81
chr1	109345748	109345883	0	56
chr1	109402010	109402092	0	157
chr1	109475578	109475707	0	143
chr1	109586726	109586884	0	98
chr1	109603351	109603546	0	73
chr1	109610037	109610183	0	26
chr1	109628080	109628279	0	134
chr1	109628361	109628497	0	33
chr1	109658811	109658911	0	154
chr1	109673202	109673217	0	166
chr1	109690268	109690368	0	154
chr1	109714944	109715044	0	154
chr1	110015422	110015533	0	92
chr1	110017492	110017585	0	3
chr1	110037888	110037962	0	135
chr1	110039169	110039308	0	167
chr1	110045012	110045080	0	124
chr1	110345536	110345611	0	82
chr1	110380979	110381145	0	57
chr1	110406315	110406381	0	56
chr1	111120513	111120695	0	54
chr1	111312187	111312393	0	24
chr1	111695338	111695411	0	115
chr1	111704340	111704488	0	107
chr1	111760984	111761127	0	43
chr1	112516137	112516419	0	131
chr1	112610838	112611005	0	46
chr1	112723942	112724139	0	137
chr1	112913888	112914167	0	110
chr1	113093203	113093282	0	68
chr1	113096219	113096367	0	107
chr1	113614598	113614660	0	22
chr1	113646483	113646644	0	77
chr1	113672612	113672743	0	148
chr1	113711743	113711837	0	129
chr1	113724756	113724895	0	161
chr1	113829589	113829709	0	76
chr1	113854904	113855051	0	114
chr1	113906993	113907163	0	33
chr1	113908006	113908193	0	33
chr1	113954630	113954772	0	79
chr1	114425446	114425725	0	110
chr1	114464267	114464390	0	126
chr1	114569989	114570074	0	164
chr1	114575587	114575753	0	64
chr1	114587713	114587954	0	4
chr1	114594470	114594580	0	112
chr1	114611070	114611119	0	18
chr1	114623504	114623645	0	47
chr1	114673906	114674084	0	77
chr1	114678330	114678529	0	86
chr1	114723880	114724004	0	146
chr1	114733986	114734119	0	47
chr1	114737960	114738074	0	99
chr1	114895445	114895511	0	68
chr1	114923446	114923532	0	68
chr1	114944869	114944984	0	42
chr1	115726989	115727124	0	56
chr1	115768305	115768543	0	114
chr1	116019581	116019714	0	163
chr1	116067018	116067108	0	87
chr1	116387285	116387493	0	1
chr1	116388128	116388246	0	109
chr1	116401551	116401657	0	81
chr1	116613762	116614177	0	17
chr1	116666281	116666328	0	3
chr1	117081825	117081949	0	87
chr1	117086414	117086524	0	8
chr1	117101377	117101526	0	90
chr1	117881820	117881879	0	119
chr1	117936766	117936889	0	85
chr1	117948402	117948508	0	8
chr1	117954577	117954629	0	20
chr1	117966606	117966755	0	28
chr1	117988102	117988206	0	85
chr1	118031689	118031869	0	50
chr1	118041800	118042044	0	10
chr1	118086668	118086786	0	55
chr1	118086868	118087010	0	141
chr1	119045579	119045664	0	85
chr1	119415417	119415563	0	145
chr1	119740383	119740520	0	134
chr1	119794127	119794199	0	153
chr1	119841383	119841602	0	142
chr1	119917662	119917764	0	28
chr1	119919309	119919615	0	136
chr1	119937854	119938012	0	152
chr1	119955037	119955234	0	147
chr1	119966373	119966491	0	55
chr1	120005326	120005590	0	24
chr1	143970987	143971143	0	14
chr1	143880473	143880640	0	14
chr1	143876049	143876308	0	24
chr1	148977934	148978055	0	33
chr1	148966540	148966658	0	83
chr1	148962193	148962290	0	171
chr1	148960651	148960787	0	89
chr1	148932110	148932294	0	24
chr1	148889490	148889529	0	127
chr1	146164748	146165012	0	24
chr1	145977980	145978098	0	55
chr1	145926806	145926888	0	137
chr1	145840113	145840167	0	122
chr1	145788905	145788968	0	121
chr1	145747992	145748112	0	157
chr1	145687809	145688023	0	1
chr1	145678446	145678647	0	92
chr1	145618317	145618425	0	86
chr1	145590883	145590930	0	18
chr1	148126873	148126883	0	16
chr1	147166495	147166620	0	62
chr1	147208849	147209053	0	71
chr1	147259834	147259920	0	146
chr1	147291479	147291554	0	48
chr1	147650140	147650240	0	36
chr1	147938711	147938819	0	86
chr1	148105357	148105530	0	155
chr1	148559018	148559057	0	127
chr1	120814826	120815045	0	144
chr1	149477964	149478026	0	22
chr1	144437086	144437111	0	35
chr1	149791234	149791519	0	111
chr1	149886257	149886642	0	17
chr1	149905877	149906041	0	36
chr1	149929152	149929319	0	148
chr1	149934983	149935130	0	130
chr1	149947248	149947337	0	103
chr1	149950091	149950223	0	142
chr1	149959681	149959798	0	20
chr1	150081881	150081999	0	97
chr1	150150909	150151060	0	30
chr1	150157382	150157488	0	34
chr1	150262155	150262302	0	130
chr1	150262522	150262622	0	78
chr1	150263039	150263201	0	5
chr1	150267072	150267204	0	32
chr1	150267954	150268129	0	138
chr1	150274084	150274172	0	162
chr1	150340395	150340479	0	79
chr1	150344431	150344549	0	55
chr1	150364825	150364919	0	129
chr1	150440922	150441023	0	122
chr1	150446225	150446401	0	12
chr1	150490598	150490727	0	78
chr1	150496479	150496630	0	30
chr1	150496807	150496910	0	147
chr1	150622841	150622861	0	159
chr1	150698651	150698736	0	164
chr1	150714612	150714680	0	104
chr1	150733043	150733147	0	149
chr1	150751778	150752010	0	155
chr1	150754998	150755152	0	11
chr1	150796796	150796900	0	155
chr1	150799165	150799275	0	51
chr1	150812018	150812112	0	129
chr1	150836277	150836495	0	128
chr1	150839438	150839656	0	1
chr1	150842421	150842470	0	80
chr1	150929964	150930120	0	14
chr1	150939937	150939976	0	127
chr1	150941326	150941430	0	103
chr1	150963992	150964085	0	167
chr1	151001247	151001316	0	78
chr1	151055674	151055732	0	21
chr1	151139635	151139703	0	124
chr1	151172265	151172359	0	129
chr1	151176641	151177033	0	136
chr1	151231668	151231803	0	25
chr1	151238179	151238267	0	22
chr1	151294406	151294543	0	25
chr1	151364540	151364707	0	30
chr1	151365560	151365686	0	34
chr1	151401236	151401357	0	158
chr1	151429600	151429713	0	61
chr1	151692432	151692586	0	152
chr1	151693421	151693485	0	159
chr1	151705819	151705967	0	26
chr1	151767162	151767299	0	138
chr1	151770171	151770257	0	146
chr1	151776093	151776270	0	155
chr1	151779100	151779244	0	150
chr1	151814910	151815427	0	17
chr1	151986096	151986232	0	107
chr1	152113940	152114082	0	79
chr1	152223113	152223255	0	126
chr1	153032343	153032617	0	17
chr1	153360641	153360840	0	30
chr1	153458870	153459015	0	84
chr1	153607531	153607694	0	125
chr1	153643224	153643366	0	137
chr1	153664040	153664132	0	35
chr1	153685803	153685882	0	31
chr1	153690281	153690384	0	147
chr1	153754639	153754741	0	139
chr1	153772636	153772713	0	21
chr1	153975823	153975907	0	38
chr1	153991563	153991678	0	20
chr1	154012241	154012372	0	99
chr1	154060939	154061048	0	170
chr1	154061583	154061676	0	162
chr1	154126320	154126465	0	73
chr1	154152733	154152874	0	67
chr1	154191899	154192020	0	33
chr1	154199424	154199530	0	81
chr1	154321930	154322061	0	135
chr1	154542021	154542068	0	167
chr1	154552401	154552466	0	29
chr1	154553029	154553174	0	94
chr1	154584803	154585045	0	65
chr1	154607989	154608008	0	124
chr1	154965943	154966082	0	144
chr1	155034034	155034099	0	29
chr1	155046357	155046488	0	34
chr1	155136825	155136953	0	138
chr1	155199992	155200115	0	142
chr1	155212124	155212221	0	124
chr1	155237338	155237580	0	130
chr1	155251092	155251166	0	135
chr1	155261654	155261736	0	137
chr1	155263947	155264042	0	80
chr1	155319608	155319690	0	95
chr1	155343601	155343744	0	7
chr1	155679406	155679514	0	8
chr1	155725924	155726021	0	113
chr1	155729039	155729124	0	126
chr1	155773063	155773212	0	28
chr1	155814327	155814451	0	87
chr1	155822283	155822478	0	150
chr1	155880497	155880625	0	3
chr1	155929709	155929842	0	4
chr1	155964985	155965130	0	84
chr1	156011807	156011889	0	3
chr1	156407077	156407199	0	13
chr1	156483236	156483294	0	21
chr1	156528506	156528612	0	8
chr1	156544386	156544474	0	22
chr1	156586468	156586550	0	137
chr1	156601408	156601439	0	2
chr1	156647980	156648112	0	32
chr1	156658124	156658273	0	125
chr1	156731988	156732117	0	143
chr1	156942687	156942782	0	80
chr1	156967984	156968126	0	137
chr1	157680978	157681101	0	142
chr1	157698381	157698631	0	92
chr1	157699689	157699714	0	35
chr1	158088003	158088156	0	103
chr1	158094310	158094392	0	167
chr1	158254667	158254729	0	22
chr1	158255081	158255352	0	133
chr1	158329849	158330132	0	133
chr1	158619219	158619336	0	20
chr1	158653271	158653427	0	125
chr1	158667855	158668064	0	84
chr1	158671340	158671455	0	20
chr1	158678398	158678536	0	33
chr1	158683368	158683498	0	58
chr1	158685105	158685349	0	65
chr1	158938394	158938544	0	109
chr1	158939077	158939249	0	106
chr1	159018226	159018653	0	69
chr1	159053530	159053726	0	10
chr1	159065907	159066331	0	10
chr1	159200801	159200924	0	142
chr1	159835181	159835262	0	31
chr1	159929348	159929395	0	3
chr1	159931135	159931263	0	138
chr1	159931809	159931930	0	158
chr1	159934678	159934824	0	145
chr1	160030465	160031741	0	132
chr1	160153162	160153226	0	159
chr1	160158999	160159138	0	25
chr1	160177516	160177666	0	23
chr1	160198950	160199055	0	146
chr1	160279798	160279847	0	18
chr1	160280067	160280248	0	7
chr1	160282414	160282504	0	87
chr1	160293383	160293465	0	3
chr1	160305685	160305775	0	87
chr1	160353157	160353239	0	157
chr1	160553375	160553499	0	146
chr1	160612485	160612582	0	32
chr1	160624093	160624187	0	129
chr1	160838936	160839051	0	20
chr1	160841207	160841487	0	106
chr1	160879308	160879416	0	8
chr1	160881151	160881314	0	125
chr1	160951040	160951292	0	144
chr1	161120496	161120767	0	140
chr1	161171031	161171178	0	130
chr1	161196168	161196305	0	134
chr1	161210108	161210190	0	157
chr1	161213861	161213923	0	81
chr1	161218878	161218945	0	36
chr1	161222915	161223052	0	138
chr1	161231114	161231247	0	5
chr1	161231326	161231476	0	152
chr1	161232804	161232948	0	124
chr1	161544698	161544960	0	128
chr1	161626142	161626404	0	128
chr1	161723364	161723623	0	24
chr1	161751665	161751783	0	109
chr1	161792121	161792329	0	10
chr1	161851719	161851837	0	55
chr1	162006294	162006475	0	7
chr1	162402736	162402804	0	104
chr1	162500910	162501106	0	170
chr1	162588690	162588835	0	94
chr1	162775649	162775845	0	170
chr1	162805391	162805494	0	88
chr1	163072392	163072501	0	70
chr1	163168255	163168370	0	20
chr1	163328843	163328909	0	56
chr1	163339378	163339479	0	122
chr1	163345675	163345820	0	94
chr1	163355332	163355471	0	161
chr1	164792491	164792740	0	140
chr1	165563502	165563826	0	131
chr1	165651975	165652037	0	22
chr1	165654276	165654353	0	31
chr1	165679439	165679584	0	84
chr1	165903179	165903281	0	28
chr1	166860183	166860339	0	63
chr1	166863821	166863923	0	28
chr1	166956730	166956854	0	146
chr1	166989734	166989831	0	124
chr1	166991375	166991479	0	149
chr1	167021665	167021857	0	71
chr1	167546098	167546287	0	76
chr1	167547999	167548123	0	87
chr1	167823005	167823125	0	96
chr1	167848358	167848491	0	48
chr1	167878443	167878637	0	6
chr1	167896592	167896693	0	105
chr1	167899420	167899630	0	1
chr1	167904990	167905142	0	93
chr1	168003867	168003991	0	150
chr1	168022985	168023049	0	159
chr1	168065587	168065748	0	61
chr1	169132782	169132819	0	105
chr1	169323114	169323285	0	94
chr1	169382059	169382283	0	114
chr1	169465846	169465979	0	48
chr1	169469961	169470188	0	26
chr1	169572218	169572345	0	122
chr1	169582428	169582524	0	68
chr1	169729183	169729376	0	138
chr1	169732612	169733000	0	110
chr1	169792574	169793697	0	69
chr1	169802618	169802727	0	39
chr1	169804072	169804242	0	73
chr1	169807788	169807931	0	48
chr1	169832414	169832508	0	129
chr1	169852787	169852989	0	37
chr1	169875975	169876093	0	55
chr1	169982699	169982869	0	100
chr1	169983267	169983384	0	39
chr1	169984579	169984692	0	118
chr1	170016459	170016626	0	46
chr1	170046709	170046868	0	74
chr1	170542488	170542594	0	75
chr1	170544702	170544847	0	84
chr1	170965148	170965257	0	47
chr1	170971745	170971885	0	65
chr1	171110795	171110999	0	7
chr1	171193332	171193525	0	72
chr1	171203862	171204066	0	7
chr1	171208791	171208955	0	146
chr1	171267540	171267733	0	64
chr1	171278726	171278873	0	170
chr1	171550085	171550240	0	59
chr1	171568246	171568339	0	75
chr1	171574926	171575128	0	37
chr1	171587647	171587751	0	103
chr1	171709662	171709746	0	38
chr1	171719168	171719223	0	162
chr1	171783737	171784501	0	136
chr1	171794393	171794529	0	103
chr1	171987655	171987805	0	100
chr1	172042008	172042144	0	107
chr1	172092823	172092875	0	20
chr1	172456412	172456491	0	31
chr1	172468446	172468596	0	152
chr1	172551509	172551628	0	29
chr1	172557641	172557796	0	59
chr1	172608744	172608804	0	117
chr1	173050740	173050962	0	12
chr1	173186513	173186867	0	110
chr1	173503263	173503328	0	9
chr1	173601647	173601778	0	116
chr1	173646843	173647015	0	65
chr1	173659088	173659420	0	111
chr1	173782121	173782232	0	92
chr1	173807264	173807520	0	69
chr1	173811129	173811301	0	65
chr1	173831532	173831632	0	112
chr1	173865965	173866028	0	121
chr1	173903886	173904067	0	13
chr1	173911796	173912016	0	111
chr1	173947366	173947584	0	92
chr1	173961722	173962097	0	133
chr1	174252477	174252592	0	52
chr1	174811829	174811962	0	54
chr1	174877492	174877607	0	20
chr1	174957888	174957907	0	68
chr1	175000178	175000197	0	124
chr1	175009920	175010081	0	77
chr1	175083747	175083937	0	142
chr1	175126952	175127087	0	145
chr1	175135842	175135943	0	141
chr1	175355500	175355635	0	145
chr1	175363705	175363829	0	146
chr1	176081149	176081289	0	73
chr1	176695735	176695861	0	34
chr1	176702604	176702737	0	5
chr1	177032453	177032851	0	17
chr1	177273485	177273595	0	8
chr1	177944560	177944666	0	81
chr1	177960790	177960939	0	125
chr1	178451568	178451717	0	88
chr1	178464275	178464414	0	25
chr1	178467331	178467423	0	91
chr1	178470692	178470723	0	97
chr1	178784415	178784524	0	45
chr1	178821609	178821706	0	171
chr1	178851126	178851318	0	84
chr1	178883463	178883535	0	153
chr1	179043845	179044226	0	1
chr1	179114875	179115032	0	129
chr1	179121592	179121869	0	132
chr1	179344944	179345078	0	14
chr1	179350293	179350433	0	54
chr1	179379394	179379484	0	104
chr1	179395095	179395204	0	70
chr1	179491535	179491739	0	40
chr1	179509293	179509405	0	44
chr1	179528324	179528433	0	39
chr1	179564687	179564795	0	8
chr1	179595625	179595820	0	73
chr1	179847532	179847638	0	75
chr1	179850842	179851365	0	132
chr1	180011928	180012075	0	70
chr1	180031319	180031494	0	114
chr1	180053749	180053934	0	6
chr1	180075021	180075221	0	109
chr1	180084017	180084178	0	114
chr1	180087577	180087717	0	54
chr1	180183913	180184052	0	3
chr1	180806059	180806213	0	54
chr1	180824750	180824945	0	73
chr1	180825162	180825346	0	83
chr1	180834871	180835047	0	151
chr1	180884003	180884068	0	9
chr1	181002603	181002702	0	72
chr1	181050008	181050288	0	128
chr1	181651337	181651441	0	155
chr1	181719750	181719863	0	61
chr1	181755236	181755397	0	61
chr1	181756924	181757126	0	37
chr1	181762573	181762657	0	38
chr1	181783678	181783784	0	8
chr1	182385757	182385889	0	144
chr1	182399661	182400487	0	132
chr1	182575389	182575580	0	65
chr1	182603226	182603341	0	20
chr1	182666869	182666975	0	8
chr1	182856529	182856580	0	38
chr1	182879247	182879412	0	89
chr1	182881261	182881427	0	153
chr1	182899980	182900236	0	52
chr1	182903036	182903163	0	122
chr1	182904177	182904432	0	57
chr1	182905493	182905651	0	98
chr1	182951315	182951469	0	43
chr1	183114528	183114721	0	138
chr1	183137666	183137829	0	149
chr1	183240289	183240393	0	155
chr1	183260999	183261071	0	153
chr1	183261199	183261305	0	8
chr1	183283992	183284041	0	18
chr1	183286659	183286790	0	135
chr1	183526593	183526769	0	6
chr1	183533161	183533328	0	6
chr1	183538377	183538442	0	29
chr1	183545963	183546339	0	133
chr1	183865993	183866075	0	157
chr1	183916444	183916703	0	132
chr1	184054351	184054437	0	163
chr1	184710391	184710549	0	4
chr1	184737608	184737713	0	23
chr1	184831844	184831964	0	157
chr1	184884630	184884802	0	142
chr1	184894072	184894208	0	66
chr1	185100197	185100303	0	75
chr1	185120016	185120273	0	46
chr1	185150376	185150494	0	55
chr1	185166569	185166654	0	164
chr1	185184240	185184346	0	68
chr1	185204697	185204865	0	108
chr1	185206622	185206765	0	44
chr1	185290671	185290805	0	83
chr1	185299707	185299885	0	14
chr1	185299996	185300132	0	113
chr1	185300969	185301198	0	111
chr1	185307486	185307664	0	53
chr1	185734777	185735049	0	111
chr1	185846023	185846098	0	48
chr1	185864467	185864630	0	149
chr1	185865738	185865865	0	122
chr1	185977784	185977983	0	12
chr1	185984166	185984315	0	171
chr1	186003715	186003846	0	148
chr1	186007125	186007284	0	74
chr1	186015156	186015439	0	15
chr1	186018180	186018354	0	56
chr1	186052949	186053076	0	156
chr1	186074738	186074893	0	100
chr1	186082862	186082963	0	122
chr1	186087214	186087332	0	55
chr1	186088603	186088757	0	66
chr1	186094273	186094375	0	28
chr1	186095240	186095523	0	1
chr1	186113976	186114125	0	171
chr1	186128075	186128293	0	71
chr1	186166805	186166944	0	25
chr1	186172003	186172133	0	58
chr1	186311031	186311172	0	101
chr1	186323683	186323872	0	106
chr1	186332192	186332345	0	103
chr1	186343903	186344092	0	94
chr1	186344372	186344580	0	114
chr1	186347289	186347460	0	64
chr1	186355407	186355560	0	42
chr1	186356283	186356451	0	91
chr1	186361619	186361711	0	35
chr1	186675895	186676186	0	53
chr1	186676830	186676918	0	162
chr1	186939977	186940096	0	101
chr1	186946634	186946776	0	72
chr1	186977590	186977790	0	83
chr1	190160665	190160892	0	69
chr1	192352044	192352215	0	44
chr1	192579134	192579324	0	62
chr1	192810978	192811149	0	12
chr1	192811399	192811598	0	86
chr1	193022923	193023041	0	97
chr1	193023841	193023948	0	164
chr1	193069052	193069636	0	10
chr1	193082559	193082710	0	168
chr1	193091648	193091687	0	68
chr1	193212387	193212479	0	49
chr1	193249727	193249873	0	63
chr1	196280857	196280990	0	48
chr1	196285654	196285760	0	81
chr1	196398560	196398673	0	118
chr1	196467700	196467788	0	162
chr1	196468991	196469070	0	104
chr1	196677473	196677669	0	10
chr1	196685061	196685239	0	77
chr1	196689417	196689616	0	99
chr1	196740616	196740794	0	77
chr1	196741872	196742053	0	60
chr1	196743449	196743630	0	60
chr1	196779159	196779358	0	12
chr1	196826826	196827007	0	60
chr1	197055712	197055899	0	156
chr1	197062854	197063059	0	100
chr1	197094081	197094182	0	105
chr1	197095995	197096166	0	115
chr1	197122385	197122597	0	77
chr1	197124867	197124957	0	104
chr1	197128487	197128667	0	57
chr1	197129184	197129319	0	98
chr1	197135093	197135244	0	62
chr1	197188289	197188441	0	98
chr1	197191689	197191901	0	77
chr1	197268410	197268484	0	108
chr1	197617656	197617761	0	146
chr1	197921301	197921661	0	17
chr1	198277958	198278071	0	123
chr1	198523388	198523566	0	53
chr1	198692344	198692375	0	166
chr1	198728337	198728450	0	118
chr1	198744051	198744205	0	11
chr1	200111199	200111323	0	146
chr1	200554465	200554608	0	42
chr1	200601893	200602070	0	69
chr1	200760836	200761100	0	46
chr1	200847637	200847711	0	156
chr1	200852538	200852679	0	101
chr1	200913534	200913631	0	32
chr1	200990573	200990725	0	142
chr1	201043278	201043533	0	24
chr1	201049000	201049101	0	141
chr1	201070269	201070406	0	134
chr1	201819834	201819934	0	154
chr1	201855121	201855184	0	121
chr1	201857093	201857196	0	63
chr1	202005555	202005718	0	125
chr1	202225365	202225380	0	2
chr1	202280778	202280854	0	141
chr1	202430728	202430812	0	79
chr1	202564440	202564549	0	170
chr1	202605592	202605774	0	147
chr1	202735426	202735589	0	149
chr1	202746139	202746325	0	74
chr1	202756355	202756518	0	151
chr1	202758388	202758512	0	150
chr1	202766923	202767062	0	167
chr1	202967188	202967207	0	124
chr1	203185181	203185387	0	106
chr1	203498678	203498841	0	125
chr1	203709298	203709544	0	24
chr1	203722475	203722691	0	170
chr1	203831658	203831773	0	20
chr1	203852138	203852401	0	132
chr1	203862193	203862224	0	97
chr1	203869874	203869934	0	117
chr1	204041091	204041134	0	88
chr1	204117121	204117190	0	78
chr1	204155817	204155920	0	147
chr1	204156175	204156321	0	145
chr1	204192771	204192878	0	23
chr1	204264939	204265044	0	125
chr1	204425610	204425743	0	4
chr1	204459875	204459943	0	124
chr1	204532768	204532819	0	38
chr1	204538206	204538310	0	149
chr1	204542781	204542946	0	99
chr1	204544532	204544686	0	66
chr1	204991291	204991306	0	166
chr1	205072480	205072597	0	3
chr1	205097323	205097397	0	135
chr1	205105025	205105170	0	84
chr1	205524229	205524359	0	2
chr1	205530625	205530707	0	137
chr1	205719524	205719678	0	66
chr1	205729569	205729623	0	122
chr1	205798666	205798817	0	30
chr1	205799756	205799832	0	141
chr1	205840249	205840325	0	141
chr1	205844084	205844219	0	145
chr1	205927208	205927290	0	167
chr1	205935693	205935822	0	143
chr1	206012305	206012408	0	147
chr1	206342845	206343008	0	151
chr1	206729032	206729101	0	78
chr1	206731135	206731264	0	143
chr1	206768633	206768730	0	113
chr1	206921815	206921856	0	127
chr1	206935483	206935820	0	17
chr1	206940486	206940533	0	166
chr1	207068160	207068311	0	168
chr1	207072201	207072373	0	142
chr1	207089529	207089591	0	81
chr1	207123919	207124009	0	87
chr1	207141103	207141278	0	100
chr1	207324556	207324752	0	10
chr1	207339394	207339419	0	35
chr1	207468797	207468901	0	103
chr1	207474821	207475218	0	111
chr1	207527020	207527123	0	88
chr1	207545575	207545678	0	88
chr1	207564131	207564234	0	88
chr1	207584648	207584876	0	23
chr1	207614403	207614489	0	146
chr1	207616574	207616802	0	23
chr1	207622992	207623068	0	118
chr1	207767776	207767825	0	80
chr1	207785616	207785684	0	27
chr1	209429297	209429408	0	92
chr1	209603211	209603290	0	31
chr1	209616468	209616626	0	78
chr1	209762810	209762872	0	22
chr1	209775346	209775491	0	84
chr1	209795287	209795420	0	5
chr1	209835072	209835165	0	75
chr1	210155718	210155912	0	89
chr1	211276254	211276420	0	71
chr1	211295673	211295755	0	123
chr1	211304080	211304142	0	22
chr1	211372125	211372704	0	128
chr1	211670278	211670409	0	123
chr1	211946604	211946707	0	88
chr1	211981090	211981192	0	28
chr1	211987883	211988005	0	13
chr1	212068221	212068329	0	86
chr1	212333494	212333600	0	81
chr1	212357154	212357286	0	98
chr1	212365212	212365378	0	64
chr1	212619355	212619557	0	7
chr1	212738405	212738688	0	57
chr1	212784360	212784495	0	98
chr1	212887888	212888003	0	52
chr1	213000323	213000385	0	22
chr1	213007126	213007200	0	156
chr1	213104451	213104571	0	120
chr1	213129524	213129891	0	15
chr1	213176397	213176494	0	124
chr1	214357919	214358052	0	4
chr1	214414626	214414728	0	28
chr1	214629043	214629173	0	59
chr1	215194950	215195094	0	150
chr1	215628811	215629037	0	24
chr1	215639152	215639240	0	22
chr1	215640555	215640736	0	130
chr1	215650589	215650803	0	134
chr1	215680146	215680378	0	110
chr1	215743174	215743337	0	149
chr1	215878761	215879100	0	110
chr1	215965314	215965481	0	148
chr1	215970622	215970778	0	14
chr1	215998884	215999060	0	52
chr1	216078086	216078364	0	57
chr1	216086716	216086822	0	8
chr1	216089010	216089141	0	160
chr1	216190220	216190369	0	91
chr1	216198312	216198586	0	15
chr1	216199624	216200123	0	110
chr1	216292172	216292372	0	109
chr1	216323471	216323697	0	101
chr1	217491677	217491752	0	82
chr1	217669030	217669085	0	162
chr1	217683255	217683363	0	161
chr1	217782171	217782324	0	37
chr1	219210529	219210649	0	76
chr1	219978543	219978721	0	77
chr1	219980753	219980859	0	8
chr1	220001135	220001257	0	93
chr1	220006103	220006315	0	76
chr1	220007199	220007340	0	101
chr1	220018446	220018510	0	159
chr1	220057761	220057917	0	41
chr1	220058841	220058994	0	60
chr1	220067299	220067395	0	164
chr1	220079724	220079848	0	146
chr1	220100487	220100651	0	62
chr1	220118156	220118241	0	85
chr1	220139005	220139141	0	113
chr1	220147490	220147637	0	114
chr1	220182254	220182356	0	169
chr1	220184033	220184165	0	43
chr1	220195295	220195379	0	79
chr1	220202273	220202376	0	117
chr1	220205904	220206008	0	62
chr1	220618307	220618548	0	57
chr1	222558657	222558774	0	41
chr1	222633101	222633251	0	83
chr1	222652225	222652334	0	45
chr1	222715697	222715802	0	51
chr1	222728740	222728830	0	104
chr1	222746543	222746721	0	67
chr1	223761578	223761619	0	159
chr1	223792386	223792524	0	33
chr1	223795812	223796592	0	1
chr1	223800697	223800812	0	20
chr1	223803268	223803454	0	139
chr1	224130469	224130583	0	45
chr1	224153139	224153339	0	73
chr1	224192329	224192480	0	63
chr1	224398094	224398228	0	53
chr1	224418257	224418418	0	61
chr1	224424515	224424656	0	7
chr1	224734560	224734708	0	26
chr1	224967428	224967585	0	102
chr1	225410288	225410418	0	58
chr1	225411334	225411442	0	86
chr1	225419260	225419454	0	86
chr1	225497772	225497814	0	28
chr1	225512868	225513018	0	152
chr1	225831776	225831961	0	168
chr1	225845143	225845349	0	131
chr1	225862452	225862580	0	167
chr1	225874285	225874369	0	38
chr1	225987893	225988390	0	132
chr1	226065653	226065811	0	152
chr1	226159181	226159360	0	155
chr1	226365951	226366054	0	88
chr1	226383033	226383185	0	142
chr1	226388653	226388757	0	45
chr1	226596799	226596983	0	134
chr1	226602003	226602042	0	166
chr1	226964997	226965412	0	17
chr1	226982675	226982765	0	135
chr1	226986450	226986739	0	140
chr1	227010877	227011063	0	92
chr1	227031295	227031516	0	6
chr1	227034652	227034796	0	150
chr1	227139573	227139744	0	64
chr1	227145486	227145739	0	50
chr1	227199554	227199654	0	102
chr1	227254061	227254157	0	164
chr1	227845951	227846210	0	131
chr1	228737670	228737733	0	166
chr1	229298974	229299074	0	51
chr1	229441901	229442042	0	117
chr1	229449123	229449192	0	68
chr1	229458158	229458298	0	73
chr1	229466631	229466758	0	89
chr1	229498133	229498308	0	156
chr1	229499681	229499820	0	154
chr1	229527226	229527310	0	96
chr1	229530196	229530410	0	1
chr1	229627631	229627761	0	120
chr1	230203134	230203292	0	141
chr1	230377495	230377623	0	138
chr1	230642604	230642680	0	141
chr1	230659461	230659627	0	70
chr1	230674995	230675126	0	160
chr1	230686932	230687134	0	37
chr1	230774551	230774633	0	3
chr1	230906902	230907021	0	75
chr1	230916190	230916304	0	99
chr1	230954330	230954405	0	48
chr1	231208946	231209250	0	140
chr1	231241376	231241458	0	95
chr1	231262720	231262854	0	67
chr1	231273919	231274064	0	50
chr1	231276132	231276198	0	68
chr1	231347794	231347927	0	54
chr1	231529252	231529361	0	70
chr1	232404122	232404180	0	21
chr1	232955554	232955721	0	148
chr1	233054267	233054483	0	170
chr1	234318748	234318945	0	71
chr1	234405900	234406101	0	91
chr1	234433407	234433573	0	64
chr1	234450425	234450568	0	48
chr1	234457664	234457758	0	129
chr1	234459227	234459328	0	11
chr1	235119815	235119901	0	163
chr1	235160508	235160649	0	101
chr1	235175181	235175401	0	74
chr1	235181582	235182795	0	15
chr1	235255657	235255752	0	27
chr1	235380047	235380151	0	103
chr1	235414430	235414620	0	73
chr1	235427137	235427241	0	45
chr1	235430702	235430806	0	45
chr1	235438766	235438924	0	152
chr1	235448667	235448764	0	113
chr1	235677088	235677190	0	139
chr1	235720658	235720907	0	69
chr1	235729593	235729659	0	56
chr1	235730844	235730945	0	47
chr1	235733500	235733693	0	64
chr1	235734480	235734661	0	74
chr1	235741419	235741630	0	111
chr1	235746333	235746529	0	170
chr1	235770157	235770299	0	85
chr1	235781924	235782089	0	53
chr1	235787197	235787375	0	67
chr1	235791696	235792127	0	10
chr1	235793500	235793614	0	122
chr1	235802905	235803066	0	77
chr1	235979819	235979947	0	3
chr1	236220829	236220967	0	48
chr1	236427389	236427452	0	97
chr1	236526068	236526117	0	164
chr1	236540561	236540685	0	87
chr1	236542912	236543042	0	90
chr1	236550899	236550992	0	109
chr1	236551996	236552109	0	123
chr1	236555548	236555657	0	170
chr1	236565916	236566047	0	123
chr1	236585817	236585943	0	41
chr1	236594009	236594116	0	164
chr1	236725930	236726022	0	90
chr1	236749121	236749266	0	84
chr1	236806141	236806235	0	129
chr1	236808701	236808775	0	135
chr1	236850341	236850525	0	76
chr1	236852518	236852639	0	33
chr1	236861122	236861279	0	39
chr1	236885118	236885221	0	115
chr1	236895355	236895552	0	137
chr1	237270496	237270616	0	96
chr1	237388086	237388183	0	32
chr1	237500710	237500903	0	116
chr1	237548430	237548590	0	5
chr1	237593475	237593636	0	54
chr1	237631426	237631541	0	20
chr1	237634888	237634992	0	155
chr1	237640896	237641002	0	8
chr1	237649876	237650097	0	103
chr1	237674095	237674219	0	146
chr1	237705212	237705343	0	116
chr1	237717197	237717368	0	155
chr1	237718461	237718521	0	117
chr1	237742295	237742349	0	85
chr1	237759775	237759852	0	31
chr1	237773519	237773648	0	44
chr1	237781564	237781646	0	123
chr1	237798036	237798170	0	14
chr1	237806136	237806283	0	71
chr1	237828380	237828445	0	9
chr1	237882739	237882848	0	170
chr1	237886768	237886870	0	139
chr1	237890052	237890178	0	30
chr1	240177918	240178070	0	23
chr1	240211088	240211237	0	98
chr1	240257942	240258034	0	97
chr1	240355813	240355910	0	113
chr1	240474125	240474156	0	97
chr1	240806137	240806328	0	65
chr1	241355696	241355778	0	95
chr1	241549674	241549776	0	139
chr1	241711799	241711883	0	96
chr1	241749544	241749724	0	143
chr1	241783269	241783383	0	45
chr1	241796254	241796372	0	83
chr1	242100665	242100784	0	102
chr1	242113887	242114028	0	67
chr1	242348096	242348150	0	122
chr1	243139936	243140107	0	92
chr1	243286269	243286399	0	91
chr1	243304710	243304779	0	105
chr1	243330537	243330694	0	13
chr1	243417965	243418078	0	118
chr1	244432542	244432597	0	162
chr1	244498999	244499081	0	157
chr1	244841941	244842060	0	101
chr1	244855901	244856160	0	114
chr1	244858008	244858276	0	114
chr1	245863796	245863888	0	49
chr1	246327198	246327339	0	101
chr1	246634470	246634589	0	102
chr1	246840803	246841000	0	60
chr1	246857688	246857816	0	70
chr1	246860896	246861297	0	10
chr1	246876947	246877083	0	113
chr1	246885490	246885682	0	40
chr1	246895832	246895927	0	27
chr1	246898205	246898338	0	48
chr1	246905538	246905659	0	162
chr1	246907548	246907760	0	77
chr1	246913229	246913414	0	67
chr1	247156563	247157219	0	15
chr1	248179983	248181031	0	110
chr1	248361578	248362629	0	132
chr1	248626175	248627130	0	132
chr2	264962	265009	0	167
chr2	1433435	1433609	0	56
chr2	1683655	1683727	0	105
chr2	1922291	1923263	0	132
chr2	3500811	3500995	0	24
chr2	3697347	3697456	0	45
chr2	6861181	6861387	0	56
chr2	6890173	6890327	0	11
chr2	8776745	8776894	0	28
chr2	8796768	8796871	0	88
chr2	8873105	8873302	0	71
chr2	8888015	8888075	0	117
chr2	8943184	8943266	0	123
chr2	8958494	8958644	0	100
chr2	9327823	9327913	0	104
chr2	9385242	9385360	0	170
chr2	9403250	9403329	0	31
chr2	9467704	9467778	0	156
chr2	9502170	9502278	0	37
chr2	9518100	9518249	0	90
chr2	9585283	9585347	0	159
chr2	9919038	9919113	0	48
chr2	9919595	9919822	0	57
chr2	9951833	9951853	0	159
chr2	9963883	9964044	0	61
chr2	10047647	10048597	0	131
chr2	10124714	10124852	0	62
chr2	10442009	10442176	0	14
chr2	10443699	10443838	0	25
chr2	10444928	10445034	0	75
chr2	10722847	10722980	0	54
chr2	10753978	10754068	0	135
chr2	10797078	10797209	0	99
chr2	10812675	10812698	0	166
chr2	11192448	11192714	0	40
chr2	11198488	11198587	0	108
chr2	11208284	11208449	0	39
chr2	11211678	11211842	0	62
chr2	11218963	11219028	0	42
chr2	11224319	11224462	0	43
chr2	11447624	11447776	0	152
chr2	11598677	11598862	0	4
chr2	11819481	11819600	0	101
chr2	11820408	11820516	0	86
chr2	15238465	15238688	0	71
chr2	15394224	15394351	0	89
chr2	15461684	15461793	0	47
chr2	15536415	15536553	0	48
chr2	15553423	15553475	0	82
chr2	15599666	15599718	0	82
chr2	15606147	15606266	0	101
chr2	15620205	15620398	0	116
chr2	17670420	17670577	0	129
chr2	17718074	17718225	0	63
chr2	17720937	17721040	0	115
chr2	17731075	17731141	0	56
chr2	17761393	17761584	0	53
chr2	17773093	17773134	0	127
chr2	18584085	18584257	0	142
chr2	18586991	18587175	0	138
chr2	19931266	19931411	0	73
chr2	19946458	19946572	0	45
chr2	19953831	19953980	0	91
chr2	19962292	19962329	0	127
chr2	19973560	19973710	0	152
chr2	19975527	19975665	0	76
chr2	19989162	19989284	0	93
chr2	19994298	19994409	0	92
chr2	20251582	20251718	0	107
chr2	20282944	20283233	0	128
chr2	20312233	20312425	0	101
chr2	20327307	20327362	0	162
chr2	20686900	20687096	0	50
chr2	20774807	20774981	0	60
chr2	21013157	21013535	0	133
chr2	21029895	21030017	0	13
chr2	21033296	21033520	0	84
chr2	21037097	21037257	0	5
chr2	23864808	23864924	0	119
chr2	23895818	23895970	0	93
chr2	24079441	24079642	0	133
chr2	24084186	24084328	0	137
chr2	24119574	24119684	0	8
chr2	24183282	24183374	0	35
chr2	24252342	24252513	0	94
chr2	24257885	24258095	0	114
chr2	24301151	24301241	0	112
chr2	24310281	24310382	0	11
chr2	24682948	24683130	0	99
chr2	24947613	24947750	0	61
chr2	24963402	24963476	0	156
chr2	25236933	25237007	0	135
chr2	25328639	25328721	0	137
chr2	25387288	25387378	0	135
chr2	25455404	25455494	0	135
chr2	25767582	25767726	0	150
chr2	26191247	26191397	0	23
chr2	26232157	26232281	0	146
chr2	26236852	26236990	0	163
chr2	26263377	26263481	0	103
chr2	26375039	26375148	0	39
chr2	26429625	26429767	0	126
chr2	26440375	26440519	0	64
chr2	26450589	26450683	0	129
chr2	26466711	26466853	0	137
chr2	26502297	26502428	0	135
chr2	26640530	26640569	0	127
chr2	26931637	26931686	0	18
chr2	26940028	26940174	0	145
chr2	27023329	27023479	0	23
chr2	27024093	27024299	0	56
chr2	27034064	27034268	0	24
chr2	27040708	27040839	0	135
chr2	27068629	27068746	0	167
chr2	27099193	27099286	0	3
chr2	27128410	27128411	0	19
chr2	27203230	27203347	0	20
chr2	27216520	27216622	0	28
chr2	27233039	27233142	0	88
chr2	27328034	27328191	0	13
chr2	27328465	27328598	0	13
chr2	27342823	27343149	0	24
chr2	27375843	27375973	0	166
chr2	27384670	27385090	0	131
chr2	27433986	27434092	0	75
chr2	27440400	27440510	0	37
chr2	27456508	27456655	0	130
chr2	27458123	27458225	0	5
chr2	27462698	27462795	0	171
chr2	27463094	27463183	0	103
chr2	27477214	27477322	0	37
chr2	27480023	27480151	0	167
chr2	27483577	27483661	0	79
chr2	27508165	27508253	0	22
chr2	27621150	27621463	0	132
chr2	27632630	27632672	0	51
chr2	27650112	27650202	0	51
chr2	27665097	27665297	0	168
chr2	27677735	27677926	0	53
chr2	28237199	28237303	0	155
chr2	28241320	28241395	0	82
chr2	28310079	28310126	0	3
chr2	28589672	28589772	0	78
chr2	28605850	28605950	0	36
chr2	28788655	28788811	0	77
chr2	28819045	28819108	0	121
chr2	28822322	28822412	0	42
chr2	28861115	28861310	0	66
chr2	28901986	28902124	0	76
chr2	29022157	29022308	0	30
chr2	29152682	29152830	0	12
chr2	29222341	29222410	0	78
chr2	29275096	29275229	0	4
chr2	29717575	29717699	0	87
chr2	30929392	30929489	0	32
chr2	30942198	30942306	0	37
chr2	31367958	31368059	0	11
chr2	31398570	31398701	0	135
chr2	31405904	31405966	0	22
chr2	32029591	32029738	0	70
chr2	32115699	32115837	0	102
chr2	32116116	32116214	0	63
chr2	32137106	32137190	0	96
chr2	32154371	32154498	0	122
chr2	32192333	32192418	0	126
chr2	32238129	32238304	0	156
chr2	32298231	32298313	0	123
chr2	32380152	32380290	0	62
chr2	32429145	32429295	0	100
chr2	32448794	32448928	0	72
chr2	32476212	32476344	0	43
chr2	32487646	32487801	0	100
chr2	32491424	32491558	0	109
chr2	32502794	32502891	0	113
chr2	32503041	32503236	0	73
chr2	32529650	32529824	0	116
chr2	32545642	32545860	0	92
chr2	32593914	32594060	0	46
chr2	32633873	32634007	0	14
chr2	32736691	32736818	0	89
chr2	32817454	32817559	0	112
chr2	33309431	33309558	0	156
chr2	33363387	33363520	0	54
chr2	36537349	36537548	0	134
chr2	36546981	36547173	0	71
chr2	36560784	36560865	0	31
chr2	36805435	36805666	0	152
chr2	36857853	36858025	0	65
chr2	37000583	37000815	0	60
chr2	37008608	37008850	0	74
chr2	37032626	37032775	0	28
chr2	37057314	37057482	0	40
chr2	37058448	37058562	0	45
chr2	37064737	37064992	0	132
chr2	37091915	37092036	0	162
chr2	37094081	37094195	0	45
chr2	37114728	37114861	0	39
chr2	37147685	37147808	0	126
chr2	37179455	37179586	0	160
chr2	37201761	37201905	0	52
chr2	37220382	37220475	0	75
chr2	37242632	37242695	0	97
chr2	37248132	37248352	0	74
chr2	37274418	37274699	0	111
chr2	37279743	37279931	0	64
chr2	38564179	38564239	0	97
chr2	38583843	38583928	0	164
chr2	38826513	38826691	0	53
chr2	38847016	38847075	0	119
chr2	38848266	38848404	0	163
chr2	38858658	38858838	0	100
chr2	39178546	39178759	0	74
chr2	39251827	39251887	0	117
chr2	39293227	39293270	0	88
chr2	40160762	40160866	0	103
chr2	40174703	40174722	0	118
chr2	42295378	42295518	0	54
chr2	42325464	42325556	0	91
chr2	42329731	42330209	0	132
chr2	42708873	42709119	0	133
chr2	43286907	43287061	0	152
chr2	43505621	43505735	0	82
chr2	43552203	43552339	0	107
chr2	43571706	43571862	0	63
chr2	43590823	43590954	0	123
chr2	43591951	43592046	0	112
chr2	43675374	43676322	0	15
chr2	43707398	43707547	0	125
chr2	43787178	43787252	0	156
chr2	43795887	43795960	0	115
chr2	43877773	43877915	0	26
chr2	43889731	43889878	0	71
chr2	43894542	43894631	0	97
chr2	43899216	43899336	0	157
chr2	43960538	43960636	0	44
chr2	43982235	43982436	0	114
chr2	44280713	44280897	0	52
chr2	44286029	44286159	0	59
chr2	44332456	44332658	0	111
chr2	44704280	44704345	0	29
chr2	44707396	44707464	0	27
chr2	44766427	44766563	0	113
chr2	45547519	45547614	0	27
chr2	45585605	45585776	0	115
chr2	46356721	46356810	0	103
chr2	46381593	46381724	0	34
chr2	46543751	46543814	0	2
chr2	46619624	46619683	0	118
chr2	46623761	46623869	0	9
chr2	47161720	47161860	0	86
chr2	47176438	47176445	0	2
chr2	47377011	47377079	0	27
chr2	47408398	47408557	0	105
chr2	47414266	47414420	0	66
chr2	47480693	47480873	0	40
chr2	47482776	47482951	0	42
chr2	47795891	47796065	0	56
chr2	47806776	47806862	0	163
chr2	47822215	47822305	0	104
chr2	47835869	47836003	0	53
chr2	48458123	48458229	0	75
chr2	48465490	48465644	0	54
chr2	48474680	48474821	0	67
chr2	48486628	48486760	0	121
chr2	48990563	48990639	0	118
chr2	50497332	50497714	0	10
chr2	51026370	51026469	0	72
chr2	53714381	53714583	0	7
chr2	53728709	53728849	0	73
chr2	53765374	53765574	0	11
chr2	53774139	53774527	0	69
chr2	53801710	53801844	0	153
chr2	53869373	53869540	0	46
chr2	53875624	53875757	0	48
chr2	53885687	53885777	0	112
chr2	53887256	53887469	0	74
chr2	53901347	53901561	0	89
chr2	53904022	53904158	0	113
chr2	53906595	53906695	0	102
[truncated: 14,338 more rows]
