# Supplementary material for: MosCoverY: A method to estimate mosaic loss of Y chromosome from sequencing coverage data
Source: Am J Hum Genet. 2025 Sep 11;112(10):2509–19. doi: 10.1016/j.ajhg.2025.08.016 (PMC12696490; doi:10.1016/j.ajhg.2025.08.016)
Supplement: Table S5. Results of the multiple logistic regression analysis of mLOY cases defined by the intersection of different methods [file mmc6.xlsx]

## Sheet: Sheet1
Table S5 - results of the multiple logistic regression analysis of mLOY cases defined by the intersection of different methods
(the groups are the same as in Vienn diagram in Fig. 1C) and the association with age and ever smoking status.
	Beta	SE	P value	Residual deviance	Number of mLOY cases
Association with age
MosCoverY only	0.14	0.005	< 2e-16	13842	1252
PAR-LOY only	0.11	0.002	< 2e-16	79982	11440
mLRRY only	0.05	0.002	< 2e-16	32480	3296
MosCoverY and PAR-LOY	0.16	0.004	< 2e-16	28709	3170
MosCoverY and mLRRY	0.18	0.006	< 2e-16	14299	1362
PAR-LOY and mLRRY	0.14	0.007	< 2e-16	8927	739
MosCoverY, PAR-LOY and mLRRY	0.2	0.003	< 2e-16	45618	6113
Association with ever smoking status
MosCoverY only	0.39	0.07	3.9e-09
PAR-LOY only	0.2	0.02	<2e-16
mLRRY only	0.1	0.04	0.006
MosCoverY and PAR-LOY	0.37	0.04	<2e-16
MosCoverY and mLRRY	0.55	0.07	2.5e-16
PAR-LOY and mLRRY	0.27	0.08	0.0011
MosCoverY, PAR-LOY and mLRRY	0.57	0.03	<2e-16
