# Supplementary material for: MosCoverY: A method to estimate mosaic loss of Y chromosome from sequencing coverage data
Source: Am J Hum Genet. 2025 Sep 11;112(10):2509–19. doi: 10.1016/j.ajhg.2025.08.016 (PMC12696490; doi:10.1016/j.ajhg.2025.08.016)
Supplement: Table S6. Independent SNPs associated with binary mLOY trait identified with MosCoverY [file mmc7.xlsx]

## Sheet: Sheet1
Table S6 - Independent SNPs associated with binary mLOY trait indentified with MosCoverY
Chr	SNP	bp	refA	freq	b	se	p	n	freq_geno	bJ	bJ_se	pJ	LD_r
1	rs35508122	111190014	A	0.169821	-0.118541	0.0201319	3.90384e-09	171039	0.169807	-0.118541	0.0201339	3.91755e-09	0
1	rs1052053	156202173	G	0.37839	0.176555	0.0151085	1.50644e-31	181924	0.379007	0.176555	0.0151141	1.58559e-31	0
1	rs1136410	226555302	G	0.153521	-0.11812	0.0209796	1.79968e-08	170867	0.153576	-0.11812	0.0209815	1.80497e-08	0
2	rs1426695	16591167	G	0.830575	-0.112952	0.0193616	5.41741e-09	185267	0.830632	-0.112952	0.0193633	5.43432e-09	0
2	rs4954571	136918828	A	0.186146	0.134015	0.0186623	6.91756e-13	185210	0.186431	0.134015	0.0186648	6.96733e-13	0
2	rs2048436	160712119	G	0.41718	-0.0823465	0.0150557	4.51417e-08	177330	0.417471	-0.0823465	0.0150569	4.52554e-08	0
3	rs13088318	101242751	G	0.336064	0.133486	0.0155413	8.76424e-18	181308	0.336002	0.133486	0.0155444	8.89665e-18	0
3	rs6440668	150014399	G	0.835946	-0.301521	0.0190549	2.13213e-56	196058	0.836121	-0.301521	0.019067	2.50128e-56	0
4	rs747559	103414175	G	0.408692	-0.0953425	0.0150952	2.6828e-10	177473	0.408627	-0.0953425	0.0150969	2.69483e-10	0
5	rs2853677	1287194	A	0.577948	-0.0919985	0.0149484	7.53601e-10	179300	0.578063	-0.0919985	0.0149499	7.56616e-10	0
5	rs56084922	111061883	G	0.0786447	0.233556	0.0262423	5.58557e-19	195812	0.0783481	0.233556	0.0262475	5.6757e-19	0
6	rs10456506	42016246	C	0.129447	-0.160923	0.0227815	1.62059e-12	167084	0.129561	-0.138621	0.0230629	1.84893e-09	0
6	rs9374080	109616420	C	0.457523	-0.175907	0.0149419	5.39479e-32	176266	0.458218	-0.175907	0.0149477	5.69662e-32	0
6	rs3819409	135525396	T	0.406005	-0.0882313	0.0151804	6.16625e-09	175854	0.406218	-0.0882313	0.0151818	6.18624e-09	0
6	rs2064792	164466497	C	0.462066	-0.16637	0.0148572	4.17336e-29	178034	0.461506	-0.16637	0.0148624	4.36161e-29	0
7	rs4721135	1912222	G	0.411118	0.132692	0.0149493	6.9224e-19	180589	0.410968	0.132692	0.0149525	7.04229e-19	0
7	rs9886239	50336551	C	0.330202	-0.105171	0.0159024	3.75262e-11	174727	0.330186	-0.105171	0.0159043	3.77318e-11	0
7	rs73725437	135327853	A	0.131536	-0.125844	0.0222972	1.66205e-08	172083	0.130821	-0.125844	0.0222992	1.66694e-08	0
7	rs75701347	149419635	G	0.112777	-0.200889	0.0242909	1.33808e-16	165500	0.112811	-0.200889	0.0242958	1.35711e-16	0
8	rs2979489	30280833	A	0.741881	0.156395	0.0173236	1.75065e-19	170011	0.7416	0.156395	0.0173277	1.78515e-19	0
11	rs1800057	108143456	G	0.0278902	0.284409	0.0421253	1.46323e-11	203126	0.0277314	0.234388	0.0425264	3.55595e-08	0
12	rs56362920	4071347	T	0.315508	0.0962894	0.0157814	1.05111e-09	181701	0.315399	0.0962894	0.015783	1.05512e-09	0
12	rs4301834	6500843	A	0.736953	0.0991253	0.0170371	5.94838e-09	173687	0.737073	0.0991253	0.0170387	5.96798e-09	0
12	rs2193504	14557680	T	0.418634	0.0860561	0.014996	9.54603e-09	178567	0.417863	0.0860561	0.0149973	9.57499e-09	0
12	rs73093013	52317898	T	0.0409214	0.218311	0.0352191	5.69482e-10	200758	0.0409409	0.218311	0.0352224	5.71576e-10	0
12	rs35979828	54685880	T	0.0689661	0.212374	0.0279127	2.77278e-14	195336	0.068959	0.212374	0.0279168	2.79664e-14	0
12	rs117053076	121714945	A	0.0117424	-0.419703	0.0765597	4.2046e-08	143681	0.0115621	-0.419703	0.0765674	4.21779e-08	0
13	rs1933437	28624294	A	0.626569	0.0975054	0.0153784	2.29151e-10	176610	0.626604	0.0975054	0.0153801	2.302e-10	0
13	rs7330625	41573736	G	0.188572	-0.118631	0.0192966	7.85814e-10	171527	0.1886	-0.118631	0.0192987	7.89086e-10	0
14	rs117202504	96182912	A	0.043002	-0.243904	0.0387561	3.10775e-10	158099	0.0430019	-0.314387	0.0389506	6.94819e-16	0
14	rs56349439	101168739	A	0.127212	-0.233524	0.0231692	6.83698e-24	163904	0.127214	-0.233524	0.0231763	7.05545e-24	0
16	rs12448368	81044947	C	0.127254	0.159458	0.0215249	1.28149e-13	189911	0.127244	0.159458	0.021528	1.29168e-13	0
18	rs16978096	42146367	G	0.118842	0.227444	0.0219498	3.69131e-25	193638	0.118973	0.19685	0.0222068	7.69281e-19	0
18	rs17758695	60920854	T	0.0291397	-0.797816	0.0533673	1.56855e-50	121095	0.029153	-0.797816	0.0534163	1.92705e-50	0
19	rs34635674	33741951	G	0.337325	-0.0879604	0.0157578	2.37737e-08	176076	0.337053	-0.0879604	0.0157591	2.38392e-08	0
20	rs6089070	30377773	A	0.212475	-0.21308	0.018642	2.95754e-30	167966	0.212353	-0.21308	0.0186492	3.11155e-30	0
