# Supplementary material for: MosCoverY: A method to estimate mosaic loss of Y chromosome from sequencing coverage data
Source: Am J Hum Genet. 2025 Sep 11;112(10):2509–19. doi: 10.1016/j.ajhg.2025.08.016 (PMC12696490; doi:10.1016/j.ajhg.2025.08.016)
Supplement: Table S7. Independent SNPs associated with binary mLOY trait identified with PAR-LOY [file mmc8.xlsx]

## Sheet: Sheet1
Table S7 - Independent SNPs associated with binary mLOY trait indentified with PAR-LOY
Chr	SNP	bp	refA	freq	b	se	p	n	freq_geno	bJ	bJ_se	pJ	LD_r
1	rs1052053	156202173	G	0.37839	0.180637	0.0119355	9.60076e-52	181342	0.379007	0.180637	0.011943	1.10929e-51	0
1	rs1136410	226555302	G	0.153521	-0.126657	0.0200781	2.82269e-10	116094	0.153576	-0.126657	0.0200815	2.84197e-10	0
2	rs4832633	16648888	A	0.728224	-0.114812	0.0129571	7.93473e-19	183024	0.728342	-0.114812	0.0129598	8.06937e-19	0
2	rs17049722	58976863	T	0.137402	-0.0961847	0.0172186	2.32235e-08	173105	0.137316	-0.0961847	0.0172201	2.32887e-08	0
2	rs17041869	111896243	G	0.13527	0.0995465	0.0168958	3.82035e-09	182164	0.135138	0.0995465	0.0168974	3.83298e-09	0
2	rs16832995	136893864	T	0.0725573	0.136701	0.021934	4.59404e-10	187885	0.0727083	0.136701	0.0219362	4.61249e-10	0
2	rs2556096	160686816	T	0.522752	0.0639032	0.011708	4.81311e-08	177872	0.522677	0.0639032	0.0117089	4.82509e-08	0
3	rs11716763	47518266	T	0.396742	-0.0698078	0.0119645	5.39271e-09	177542	0.396953	-0.0698078	0.0119656	5.41029e-09	0
3	rs114719593	49088359	G	0.030816	-0.248951	0.0356576	2.9161e-12	160165	0.0307635	-0.248951	0.0356629	2.93778e-12	0
3	rs13088318	101242751	G	0.336064	0.129191	0.0122826	7.12115e-26	180630	0.336002	0.129191	0.0122863	7.36634e-26	0
3	rs4857914	128350684	T	0.359179	0.0827278	0.0121155	8.59499e-12	180029	0.35834	0.10384	0.012583	1.55262e-16	0
3	rs6440668	150014399	G	0.835946	-0.243285	0.0153019	6.43781e-57	189212	0.836121	-0.243285	0.0153121	7.62023e-57	0
4	rs10937778	7039123	T	0.563401	0.0688878	0.0117961	5.22387e-09	177715	0.563008	0.0688878	0.0117972	5.24095e-09	0
4	rs747559	103414175	G	0.408692	-0.0687567	0.0118917	7.38587e-09	177994	0.408627	-0.0687567	0.0118928	7.40903e-09	0
5	rs56084922	111061883	G	0.0786447	0.207397	0.0211317	9.75234e-23	187930	0.0783481	0.207397	0.0211371	9.99588e-23	0
6	rs6905698	15385454	C	0.524125	-0.0647959	0.0116765	2.86886e-08	178878	0.524063	-0.0647959	0.0116775	2.87645e-08	0
6	rs6903896	31168029	A	0.0249813	0.1964	0.0357404	3.90308e-08	195511	0.0249564	0.1964	0.0357431	3.91216e-08	0
6	rs10456506	42016246	C	0.129447	-0.168231	0.0178401	4.1034e-21	169541	0.129561	-0.147481	0.0180631	3.21963e-16	0
6	rs13201430	109956050	T	0.390916	-0.110882	0.0119749	2.05325e-20	178103	0.390501	-0.0833308	0.0121947	8.29346e-12	0
6	rs3819409	135525396	T	0.406005	-0.0760716	0.0119198	1.74844e-10	177514	0.406218	-0.0760716	0.0119211	1.75661e-10	0
6	rs17773521	156503349	T	0.131163	-0.0964691	0.0174878	3.46082e-08	174538	0.131181	-0.0964691	0.0174893	3.46998e-08	0
6	rs2064792	164466497	C	0.462066	-0.164393	0.0116893	6.36176e-45	178935	0.461506	-0.164393	0.0116957	7.09568e-45	0
7	rs6952808	1886535	C	0.361534	0.128383	0.0120489	1.64954e-26	181439	0.361578	0.128383	0.0120526	1.70914e-26	0
7	rs35355140	27204732	A	0.0687695	-0.18721	0.0238843	4.57038e-15	166474	0.0681401	-0.18721	0.0238886	4.62244e-15	0
7	rs9886239	50336551	C	0.330202	-0.0827827	0.0124807	3.2925e-11	176553	0.330186	-0.0827827	0.0124822	3.31057e-11	0
7	rs73725437	135327853	A	0.131536	-0.171834	0.0176104	1.71276e-22	171636	0.130821	-0.171834	0.0176152	1.75856e-22	0
7	rs75701347	149419635	G	0.112777	-0.175381	0.0188722	1.49877e-20	170635	0.112811	-0.175381	0.0188769	1.53185e-20	0
7	rs2305476	158536376	C	0.157014	0.0886703	0.0157836	1.9332e-08	184476	0.157051	0.0886703	0.0157849	1.93841e-08	0
8	rs2979489	30280833	A	0.741881	0.123944	0.0135656	6.4423e-20	172561	0.7416	0.123944	0.0135688	6.57358e-20	0
8	rs9643349	95818634	T	0.499935	-0.0642368	0.0116752	3.75534e-08	178502	0.498586	-0.0642368	0.0116762	3.76497e-08	0
9	rs72754223	114600448	C	0.14512	-0.0933624	0.0167798	2.63697e-08	174141	0.14459	-0.0933624	0.0167812	2.64421e-08	0
9	rs678946	135867687	T	0.149902	-0.0968216	0.0166438	5.98139e-09	172313	0.14994	-0.0968216	0.0166454	6.00125e-09	0
11	rs10890821	108022061	T	0.549339	0.113003	0.0117314	5.82797e-22	178472	0.549335	0.113003	0.0117344	5.97012e-22	0
12	rs609018	4071901	G	0.434751	0.0879955	0.0117689	7.60662e-14	178689	0.434843	0.0869871	0.0117737	1.48757e-13	0
12	rs34322	12879570	C	0.522168	0.0708603	0.0117215	1.49107e-09	177437	0.522486	0.0708603	0.0117227	1.49668e-09	0
12	rs2193504	14557680	T	0.418634	0.0879842	0.0118233	9.94775e-14	178768	0.417863	0.0879842	0.0118251	1.00333e-13	0
12	rs73093013	52317898	T	0.0409214	0.168108	0.0284814	3.58298e-09	191064	0.0409409	0.168108	0.0284839	3.59435e-09	0
12	rs35979828	54685880	T	0.0689661	0.188621	0.022284	2.57444e-17	190737	0.068959	0.188621	0.0222881	2.60928e-17	0
13	rs78821772	41641416	A	0.145165	-0.117829	0.0169028	3.14751e-12	171554	0.144612	-0.117829	0.0169051	3.16922e-12	0
14	rs117202504	96182912	A	0.043002	-0.25044	0.0301766	1.04863e-16	162278	0.0430019	-0.299792	0.0303273	4.8254e-23	0
14	rs56349439	101168739	A	0.127212	-0.156984	0.017909	1.85704e-18	170770	0.127214	-0.156984	0.017913	1.88939e-18	0
16	rs4784829	57594180	T	0.343132	0.071828	0.0122777	4.90742e-09	179031	0.343444	0.071828	0.0122788	4.92346e-09	0
16	rs3743503	81056441	G	0.127358	0.159666	0.0171027	1.00308e-20	187064	0.12747	0.159666	0.0171066	1.02364e-20	0
18	rs7237573	42209961	G	0.0235943	0.233261	0.0368015	2.3223e-10	194952	0.0236054	0.236837	0.0369209	1.41083e-10	0
18	rs17758695	60920854	T	0.0291397	-0.808037	0.0408857	6.16208e-87	128257	0.029153	-0.808037	0.0409477	1.1149e-86	0
19	rs36084354	1079959	A	0.0925098	0.138894	0.0196853	1.71707e-12	186963	0.0920701	0.138894	0.0196879	1.72847e-12	0
19	rs736289	33757062	C	0.397438	-0.070194	0.0120074	5.03852e-09	176170	0.397508	-0.070194	0.0120085	5.0552e-09	0
20	rs6089070	30377773	A	0.212475	-0.188573	0.0146213	4.67094e-38	169909	0.212353	-0.188573	0.0146284	5.06671e-38	0
20	rs293709	31938106	A	0.913375	-0.131564	0.0204193	1.17042e-10	184380	0.9138	-0.131564	0.0204215	1.17589e-10	0
23	rs6521388	56345127	A	0.784908	0.0607944	0.0102062	2.57517e-09	345914	0.775692	0.0607944	0.0102067	2.57985e-09	0
