# Supplementary material for: MosCoverY: A method to estimate mosaic loss of Y chromosome from sequencing coverage data
Source: Am J Hum Genet. 2025 Sep 11;112(10):2509–19. doi: 10.1016/j.ajhg.2025.08.016 (PMC12696490; doi:10.1016/j.ajhg.2025.08.016)
Supplement: Table S8. Independent SNPs associated with binary mLOY trait identified with mLRRY [file mmc9.xlsx]

## Sheet: Sheet1
Table S8 - Independent SNPs associated with binary mLOY trait indentified with mLRRY
Chr	SNP	bp	refA	freq	b	se	p	n	freq_geno	bJ	bJ_se	pJ	LD_r
1	rs2758605	156200445	C	0.355127	0.150707	0.0160191	5.05875e-21	183482	0.355118	0.150707	0.0160229	5.16781e-21	0
2	rs4452212	137015991	A	0.654906	-0.108325	0.0161653	2.06882e-11	182619	0.655153	-0.108325	0.0161672	2.08025e-11	0
3	rs13088318	101242751	G	0.336064	0.129019	0.0163488	2.98218e-15	180828	0.336002	0.129019	0.0163516	3.0143e-15	0
3	rs6440668	150014399	G	0.835946	-0.24512	0.020286	1.29561e-33	191006	0.836121	-0.24512	0.0202937	1.36989e-33	0
5	rs2853677	1287194	A	0.577948	-0.0924103	0.0157061	4.01145e-09	179251	0.578063	-0.0924103	0.0157076	4.02485e-09	0
5	rs56084922	111061883	G	0.0786447	0.188778	0.0275069	6.74611e-12	196722	0.0783481	0.188778	0.0275101	6.7842e-12	0
6	rs10456506	42016246	C	0.129447	-0.154509	0.0236655	6.62672e-11	170887	0.129561	-0.154509	0.0236684	6.66198e-11	0
6	rs9374080	109616420	C	0.457523	-0.143972	0.0155928	2.62577e-20	178684	0.458218	-0.143972	0.0155965	2.67967e-20	0
6	rs2064792	164466497	C	0.462066	-0.109225	0.0154915	1.78096e-12	180799	0.461506	-0.109225	0.0154936	1.79315e-12	0
7	rs4721135	1912222	G	0.411118	0.105169	0.0157222	2.24388e-11	180222	0.410968	0.105169	0.0157241	2.25636e-11	0
7	rs7789913	50352695	T	0.399589	-0.0935807	0.0159393	4.32999e-09	176950	0.399245	-0.0935807	0.0159408	4.34451e-09	0
7	rs73725437	135327853	A	0.131536	-0.1286	0.0234529	4.17392e-08	171661	0.130821	-0.1286	0.0234549	4.18489e-08	0
7	rs75701347	149419635	G	0.112777	-0.229401	0.025555	2.78867e-19	165013	0.112811	-0.229401	0.0255612	2.84403e-19	0
8	rs2979489	30280833	A	0.741881	0.132292	0.0182163	3.80599e-13	169718	0.7416	0.132292	0.0182191	3.83727e-13	0
11	rs12787445	108034124	G	0.437031	-0.119125	0.0156841	3.07147e-14	178189	0.437168	-0.119125	0.0156866	3.10026e-14	0
12	rs35979828	54685880	T	0.0689661	0.235253	0.0291543	7.0738e-16	197600	0.068959	0.235253	0.029159	7.15002e-16	0
13	rs7330625	41573736	G	0.188572	-0.113347	0.0202886	2.3138e-08	171248	0.1886	-0.113347	0.0202904	2.32038e-08	0
14	rs10131341	96182616	C	0.185101	-0.271815	0.0208664	8.65476e-39	164089	0.185193	-0.271815	0.0208771	9.4475e-39	0
14	rs7141210	101182470	C	0.680008	0.129408	0.0168318	1.49098e-14	174934	0.680067	0.129408	0.0168346	1.50593e-14	0
16	rs3743503	81056441	G	0.127358	0.132547	0.0228547	6.64927e-09	185799	0.12747	0.132547	0.0228567	6.66949e-09	0
18	rs16978096	42146367	G	0.118842	0.19957	0.0232689	9.76475e-18	190192	0.118973	0.178221	0.0234955	3.31677e-14	0
18	rs17758695	60920854	T	0.0291397	-0.636481	0.053477	1.15603e-32	133199	0.029153	-0.636481	0.0535052	1.24636e-32	0
20	rs6089070	30377773	A	0.212475	-0.171988	0.0195289	1.28717e-18	168970	0.212353	-0.171988	0.0195333	1.31027e-18	0
