# Supplementary material for: MosCoverY: A method to estimate mosaic loss of Y chromosome from sequencing coverage data
Source: Am J Hum Genet. 2025 Sep 11;112(10):2509–19. doi: 10.1016/j.ajhg.2025.08.016 (PMC12696490; doi:10.1016/j.ajhg.2025.08.016)
Supplement: Table S9. Independent SNPs associated with quantitative fraction of cells with mLOY identified with MosCoverY [file mmc10.xlsx]

## Sheet: Sheet1
Table S9 - Independent SNPs associated with quantitative fraction of cells with mLOY indentified with MosCoverY
Chr	SNP	bp	refA	freq	b	se	p	n	freq_geno	bJ	bJ_se	pJ	LD_r
1	rs1052053	156202173	G	0.37839	0.00309512	0.000223352	1.14456e-43	178073	0.379007	0.00309512	0.000223352	1.14461e-43	0
2	rs4832633	16648888	A	0.728224	-0.00167176	0.000243141	6.16943e-12	178073	0.728342	-0.00167176	0.000243141	6.16945e-12	0
2	rs77059113	43672508	G	0.0735204	-0.00237361	0.000414859	1.05596e-08	178073	0.0734097	-0.00237361	0.000414859	1.05596e-08	0
2	rs17049722	58976863	T	0.137402	-0.00177006	0.000314418	1.80587e-08	178073	0.137316	-0.00177006	0.000314418	1.80587e-08	0
2	rs17041869	111896243	G	0.13527	0.0019247	0.000316798	1.23617e-09	178073	0.135138	0.0019247	0.000316798	1.23617e-09	0
2	rs16832995	136893864	T	0.0725573	0.00364428	0.000417256	2.45998e-18	178073	0.0727083	0.00364428	0.000417256	2.45999e-18	0
2	rs12469306	160705485	G	0.891792	0.0021155	0.000348528	1.28059e-09	178073	0.892744	0.0021155	0.000348528	1.28059e-09	0
3	rs6780013	47452118	A	0.389885	-0.00125171	0.000222225	1.77488e-08	178073	0.389121	-0.00125171	0.000222225	1.77488e-08	0
3	rs114719593	49088359	G	0.030816	-0.0036655	0.000627546	5.18865e-09	178073	0.0307635	-0.0036655	0.000627546	5.18866e-09	0
3	rs13088318	101242751	G	0.336064	0.0024032	0.000229955	1.45386e-25	178073	0.336002	0.0024032	0.000229955	1.45388e-25	0
3	rs9817665	114611829	A	0.38227	0.00145953	0.000223034	5.99029e-11	178073	0.382501	0.00145953	0.000223034	5.9903e-11	0
3	rs4857914	128350684	T	0.359179	0.00151784	0.000226002	1.86721e-11	178073	0.35834	0.00214418	0.000233904	4.86687e-20	0
3	rs603723	138378970	C	0.526045	0.0012708	0.00021745	5.09308e-09	178073	0.526267	0.0012708	0.00021745	5.09309e-09	0
3	rs6440668	150014399	G	0.835946	-0.00539374	0.000293292	1.56988e-75	178073	0.836121	-0.00539374	0.000293292	1.57009e-75	0
3	rs13078774	168828279	C	0.549092	-0.00126164	0.00021826	7.45031e-09	178073	0.549388	-0.00126164	0.00021826	7.45032e-09	0
4	rs10937778	7039123	T	0.563401	0.00142852	0.000218265	5.954e-11	178073	0.563008	0.00142852	0.000218265	5.95401e-11	0
4	rs747559	103414175	G	0.408692	-0.00148246	0.000219609	1.47385e-11	178073	0.408627	-0.00148246	0.000219609	1.47386e-11	0
4	rs1546120	120984077	G	0.718155	-0.00146606	0.000240874	1.15464e-09	178073	0.718579	-0.00146606	0.000240874	1.15464e-09	0
5	rs2853677	1287194	A	0.577948	-0.00159392	0.000219112	3.47826e-13	178073	0.578063	-0.00159392	0.000219112	3.47827e-13	0
5	rs56084922	111061883	G	0.0786447	0.00374838	0.000403194	1.44851e-20	178073	0.0783481	0.00374838	0.000403194	1.44852e-20	0
5	rs2292011	134679247	T	0.178592	-0.00160248	0.000282744	1.44811e-08	178073	0.178334	-0.00160248	0.000282744	1.44811e-08	0
6	rs7742369	34165721	G	0.174678	0.00164376	0.000284971	8.01389e-09	178073	0.174672	0.00164376	0.000284971	8.0139e-09	0
6	rs10456506	42016246	C	0.129447	-0.00258348	0.000323354	1.3534e-15	178073	0.129561	-0.00217567	0.000327428	3.03785e-11	0
6	rs1046943	109783941	G	0.407687	-0.00178589	0.000220338	5.26462e-16	178073	0.407886	-0.00130773	0.000224377	5.60097e-09	0
6	rs3819409	135525396	T	0.406005	-0.00160505	0.000220661	3.49443e-13	178073	0.406218	-0.00160505	0.000220661	3.49444e-13	0
6	rs17773521	156503349	T	0.131163	-0.0019143	0.000320591	2.35573e-09	178073	0.131181	-0.0019143	0.000320591	2.35574e-09	0
6	rs2064792	164466497	C	0.462066	-0.00255809	0.000217205	5.10996e-32	178073	0.461506	-0.00255809	0.000217205	5.11007e-32	0
7	rs4721135	1912222	G	0.411118	0.00219371	0.000220297	2.32777e-23	178073	0.410968	0.00219371	0.000220297	2.32779e-23	0
7	rs35355140	27204732	A	0.0687695	-0.00252953	0.000428442	3.5475e-09	178073	0.0681401	-0.00252953	0.000428442	3.5475e-09	0
7	rs9886239	50336551	C	0.330202	-0.00150462	0.000230102	6.19621e-11	178073	0.330186	-0.00150462	0.000230102	6.19622e-11	0
7	rs73725437	135327853	A	0.131536	-0.00220087	0.000319792	5.89384e-12	178073	0.130821	-0.00220087	0.000319792	5.89386e-12	0
7	rs75701347	149419635	G	0.112777	-0.00335779	0.000341641	8.4944e-23	178073	0.112811	-0.00335779	0.000341641	8.49449e-23	0
7	rs9801117	158505638	T	0.474227	-0.00119485	0.000217531	3.95655e-08	178073	0.474355	-0.00119485	0.000217531	3.95655e-08	0
8	rs2979489	30280833	A	0.741881	0.00276861	0.000247427	4.5848e-29	178073	0.7416	0.00276861	0.000247427	4.58488e-29	0
8	rs9297949	95969445	C	0.528205	-0.00136466	0.000216711	3.03183e-10	178073	0.528707	-0.00136466	0.000216711	3.03184e-10	0
9	rs72754223	114600448	C	0.14512	-0.00185195	0.000307152	1.64544e-09	178073	0.14459	-0.00185195	0.000307152	1.64544e-09	0
9	rs3011286	135893990	T	0.194999	-0.00150991	0.000273235	3.27523e-08	178073	0.194859	-0.00150991	0.000273235	3.27523e-08	0
11	rs1800057	108143456	G	0.0278902	0.00523958	0.000658345	1.73836e-15	178073	0.0277314	0.004246	0.00066541	1.75897e-10	0
12	rs609018	4071901	G	0.434751	0.00170234	0.000218471	6.59234e-15	178073	0.434843	0.00170234	0.000218471	6.59236e-15	0
12	rs4301834	6500843	A	0.736953	0.00157851	0.000246116	1.42045e-10	178073	0.737073	0.00157851	0.000246116	1.42046e-10	0
12	rs34322	12879570	C	0.522168	0.00120053	0.000216924	3.12412e-08	178073	0.522486	0.00120053	0.000216924	3.12412e-08	0
12	rs2193504	14557680	T	0.418634	0.00135921	0.000219797	6.25238e-10	178073	0.417863	0.00135921	0.000219797	6.25239e-10	0
12	rs61914392	26586829	G	0.0695782	0.00308143	0.00042456	3.93037e-13	178073	0.069537	0.00308143	0.00042456	3.93038e-13	0
12	rs73093013	52317898	T	0.0409214	0.00322563	0.000546185	3.51054e-09	178073	0.0409409	0.00322563	0.000546185	3.51055e-09	0
12	rs35979828	54685880	T	0.0689661	0.00404494	0.000427347	2.929e-21	178073	0.068959	0.00404494	0.000427347	2.92903e-21	0
13	rs9507983	28620036	C	0.372872	-0.00152387	0.00022359	9.39588e-12	178073	0.373106	-0.00152387	0.00022359	9.3959e-12	0
13	rs7330625	41573736	G	0.188572	-0.00219446	0.000276487	2.07235e-15	178073	0.1886	-0.00219446	0.000276487	2.07236e-15	0
13	rs4942848	50141345	A	0.70849	0.00138387	0.00023837	6.41534e-09	178073	0.708445	0.00138387	0.00023837	6.41535e-09	0
14	rs117202504	96182912	A	0.043002	-0.00331271	0.000533525	5.3289e-10	178073	0.0430019	-0.0043594	0.000536166	4.2684e-16	0
14	rs56349439	101168739	A	0.127212	-0.00361701	0.000324673	7.96971e-29	178073	0.127214	-0.00361701	0.000324673	7.96985e-29	0
16	rs6499882	57569447	G	0.300029	0.00129549	0.000236475	4.29339e-08	178073	0.299988	0.00129549	0.000236475	4.2934e-08	0
16	rs12448368	81044947	C	0.127254	0.00281809	0.000324438	3.75206e-18	178073	0.127244	0.00281809	0.000324438	3.75208e-18	0
17	rs78414518	7478402	G	0.0726079	0.00228077	0.000417036	4.52581e-08	178073	0.0726935	0.00228077	0.000417036	4.52581e-08	0
17	rs73337077	47947919	T	0.0343623	-0.00344159	0.000594113	6.9214e-09	178073	0.0342851	-0.00344159	0.000594113	6.92141e-09	0
18	rs7237573	42209961	G	0.0235943	0.00394673	0.000712939	3.09706e-08	178073	0.0236054	0.00409243	0.00071541	1.0628e-08	0
18	rs17758695	60920854	T	0.0291397	-0.0114423	0.00064459	1.68459e-70	178073	0.029153	-0.0114423	0.00064459	1.68478e-70	0
19	rs36084354	1079959	A	0.0925098	0.00252721	0.00037317	1.26773e-11	178073	0.0920701	0.00252721	0.00037317	1.26773e-11	0
19	rs34635674	33741951	G	0.337325	-0.00130515	0.00022871	1.15274e-08	178073	0.337053	-0.00130515	0.00022871	1.15275e-08	0
20	rs6089070	30377773	A	0.212475	-0.00378864	0.000264942	2.19173e-46	178073	0.212353	-0.00378864	0.000264942	2.19183e-46	0
25	rs6644615	1684071	C	0.808079	0.00163038	0.000260658	3.97866e-10	178073	0.810836	0.00163038	0.000260658	3.97866e-10	0
