# Supplementary material for: MosCoverY: A method to estimate mosaic loss of Y chromosome from sequencing coverage data
Source: Am J Hum Genet. 2025 Sep 11;112(10):2509–19. doi: 10.1016/j.ajhg.2025.08.016 (PMC12696490; doi:10.1016/j.ajhg.2025.08.016)
Supplement: Table S10. Independent SNPs associated with quantitative fraction of cells with mLOY identified with PAR-LOY [file mmc11.xlsx]

## Sheet: Sheet1
Table S10 - Independent SNPs associated with quantitative fraction of cells with mLOY indentified with PAR-LOY
Chr	SNP	bp	refA	freq	b	se	p	n	freq_geno	bJ	bJ_se	pJ	LD_r
1	rs35508122	111190014	A	0.169821	-0.00124894	0.000223634	2.34037e-08	177951	0.169807	-0.00124894	0.000223653	2.34675e-08	0
1	rs1052053	156202173	G	0.37839	0.00196486	0.000173112	7.39728e-30	177906	0.379007	0.00196486	0.000173174	7.75018e-30	0
2	rs4832633	16648888	A	0.728224	-0.00118885	0.00018847	2.82846e-10	178468	0.728342	-0.00118885	0.00018849	2.84101e-10	0
2	rs77059113	43672508	G	0.0735204	-0.00176223	0.000321577	4.25415e-08	178127	0.0734097	-0.00176223	0.000321603	4.2649e-08	0
2	rs17041869	111896243	G	0.13527	0.00140477	0.000245565	1.06172e-08	177878	0.135138	0.00140477	0.000245587	1.06491e-08	0
2	rs16832995	136893864	T	0.0725573	0.00227474	0.000323436	2.02074e-12	178218	0.0727083	0.00227474	0.00032348	2.03464e-12	0
3	rs13088318	101242751	G	0.336064	0.00174644	0.000178163	1.0985e-22	177092	0.336002	0.00174644	0.000178211	1.12749e-22	0
3	rs4857914	128350684	T	0.359179	0.00123516	0.000175101	1.73864e-12	177775	0.35834	0.00165227	0.000181247	7.78854e-20	0
3	rs6440668	150014399	G	0.835946	-0.00370573	0.000227235	8.66962e-60	176949	0.836121	-0.00370573	0.000227405	1.05843e-59	0
4	rs10937778	7039123	T	0.563401	0.000939946	0.000169236	2.79118e-08	178097	0.563008	0.000939946	0.00016925	2.79863e-08	0
4	rs747559	103414175	G	0.408692	-0.00111085	0.000170278	6.85739e-11	179055	0.408627	-0.00111085	0.000170298	6.8921e-11	0
5	rs2853677	1287194	A	0.577948	-0.00119621	0.000169827	1.87204e-12	178331	0.578063	-0.00119621	0.00016985	1.88499e-12	0
5	rs56084922	111061883	G	0.0786447	0.00263175	0.000312503	3.71634e-17	177271	0.0783481	0.00263175	0.000312565	3.76938e-17	0
6	rs10456506	42016246	C	0.129447	-0.00182892	0.00025065	2.94893e-13	177200	0.129561	-0.00156932	0.000253845	6.32128e-10	0
6	rs13201430	109956050	T	0.390916	-0.0014033	0.000172146	3.58543e-16	177787	0.390501	-0.00109015	0.000175078	4.76562e-10	0
6	rs3819409	135525396	T	0.406005	-0.00107553	0.000171047	3.21746e-10	177818	0.406218	-0.00107553	0.000171066	3.2316e-10	0
6	rs2064792	164466497	C	0.462066	-0.00182632	0.000168368	2.05647e-27	177983	0.461506	-0.00182632	0.000168423	2.13795e-27	0
7	rs4721135	1912222	G	0.411118	0.00141424	0.000170778	1.21981e-16	177660	0.410968	0.00141424	0.00017081	1.23604e-16	0
7	rs73725437	135327853	A	0.131536	-0.00157816	0.000247909	1.94168e-10	178705	0.130821	-0.00157816	0.000247936	1.9506e-10	0
7	rs75701347	149419635	G	0.112777	-0.0021996	0.000264847	9.96746e-17	178733	0.112811	-0.0021996	0.000264897	1.01009e-16	0
8	rs2979489	30280833	A	0.741881	0.00192331	0.00019175	1.12175e-23	178134	0.7416	0.00192331	0.000191804	1.15405e-23	0
11	rs1800057	108143456	G	0.0278902	0.00348664	0.00051023	8.28864e-12	177748	0.0277314	0.00284288	0.000515773	3.55012e-08	0
12	rs609018	4071901	G	0.434751	0.000953391	0.000169355	1.80689e-08	178018	0.434843	0.000953391	0.00016937	1.81198e-08	0
12	rs2193504	14557680	T	0.418634	0.0010725	0.000170383	3.0811e-10	177575	0.417863	0.0010725	0.000170402	3.09472e-10	0
12	rs61914392	26586829	G	0.0695782	0.00223692	0.000329113	1.06958e-11	178921	0.069537	0.00223692	0.000329155	1.07596e-11	0
12	rs35979828	54685880	T	0.0689661	0.00305503	0.000331273	2.9136e-20	178006	0.068959	0.00305503	0.000331351	2.97335e-20	0
13	rs1933437	28624294	A	0.626569	0.000990114	0.000173158	1.07798e-08	178843	0.626604	0.000990114	0.000173173	1.0812e-08	0
13	rs7330625	41573736	G	0.188572	-0.00131379	0.000214351	8.83483e-10	178462	0.1886	-0.00131379	0.000214373	8.86976e-10	0
13	rs7982964	50111762	A	0.710717	0.00106743	0.000185427	8.58224e-09	177488	0.710392	0.00106743	0.000185444	8.60876e-09	0
14	rs117202504	96182912	A	0.043002	-0.0027112	0.000413512	5.50777e-11	178294	0.0430019	-0.00341749	0.000415605	1.98607e-16	0
14	rs56349439	101168739	A	0.127212	-0.0021864	0.00025164	3.66924e-18	178417	0.127214	-0.0021864	0.000251693	3.72826e-18	0
16	rs12448368	81044947	C	0.127254	0.00183685	0.000251493	2.7979e-13	178598	0.127244	0.00183685	0.00025153	2.82025e-13	0
18	rs16978096	42146367	G	0.118842	0.00273922	0.000259568	4.92028e-26	177754	0.118973	0.00250286	0.000261812	1.18055e-21	0
18	rs17758695	60920854	T	0.0291397	-0.00708036	0.000499422	1.26971e-45	177643	0.029153	-0.00708036	0.000499703	1.42241e-45	0
20	rs6089070	30377773	A	0.212475	-0.00240114	0.000205356	1.39108e-31	177703	0.212353	-0.00240114	0.000205434	1.46612e-31	0
25	rs6644615	1684071	C	0.808079	0.0011618	0.000205083	1.47004e-08	192357	0.810836	0.0011618	0.0002051	1.47397e-08	0
