# Supplementary material for: MosCoverY: A method to estimate mosaic loss of Y chromosome from sequencing coverage data
Source: Am J Hum Genet. 2025 Sep 11;112(10):2509–19. doi: 10.1016/j.ajhg.2025.08.016 (PMC12696490; doi:10.1016/j.ajhg.2025.08.016)
Supplement: Table S11. Independent SNPs associated with quantitative fraction of cells with mLOY identified with mLRRY [file mmc12.xlsx]

## Sheet: Sheet1
Table S11 - Independent SNPs associated with quantitative fraction of cells with mLOY indentified with mLRRY
Chr	SNP	bp	refA	freq	b	se	p	n	freq_geno	bJ	bJ_se	pJ	LD_r
1	rs35508122	111190014	A	0.169821	-0.00130899	0.000210947	5.45917e-10	178073	0.169807	-0.00130899	0.000210947	5.45918e-10	0
1	rs2758605	156200445	C	0.355127	0.00207437	0.000165422	4.51749e-36	178073	0.355118	0.00207437	0.000165422	4.51763e-36	0
2	rs17041869	111896243	G	0.13527	0.0013914	0.000231511	1.8543e-09	178073	0.135138	0.0013914	0.000231511	1.8543e-09	0
2	rs16832995	136893864	T	0.0725573	0.00226256	0.000304925	1.17072e-13	178073	0.0727083	0.00226256	0.000304925	1.17073e-13	0
3	rs13088318	101242751	G	0.336064	0.00141993	0.000167966	2.82274e-17	178073	0.336002	0.00141993	0.000167966	2.82276e-17	0
3	rs4857914	128350684	T	0.359179	0.00102369	0.000165079	5.60297e-10	178073	0.35834	0.00141414	0.000170851	1.26279e-16	0
3	rs6440668	150014399	G	0.835946	-0.00345265	0.00021423	1.95185e-58	178073	0.836121	-0.00345265	0.00021423	1.95201e-58	0
3	rs13078774	168828279	C	0.549092	-0.000951749	0.000159424	2.37366e-09	178073	0.549388	-0.000951749	0.000159424	2.37366e-09	0
4	rs10937778	7039123	T	0.563401	0.00100808	0.000159571	2.65934e-10	178073	0.563008	0.00100808	0.000159571	2.65935e-10	0
4	rs747559	103414175	G	0.408692	-0.00107577	0.000160554	2.07903e-11	178073	0.408627	-0.00107577	0.000160554	2.07904e-11	0
5	rs2853677	1287194	A	0.577948	-0.00128083	0.000160116	1.25039e-15	178073	0.578063	-0.00128083	0.000160116	1.2504e-15	0
5	rs56084922	111061883	G	0.0786447	0.00251786	0.000294633	1.27704e-17	178073	0.0783481	0.00251786	0.000294633	1.27705e-17	0
6	rs7742369	34165721	G	0.174678	0.00119796	0.000208567	9.25938e-09	178073	0.174672	0.00119796	0.000208567	9.2594e-09	0
6	rs72664260	41990791	T	0.242796	-0.00132555	0.000185197	8.21536e-13	178073	0.242852	-0.00132555	0.000185197	8.21539e-13	0
6	rs2277114	109827716	T	0.383685	-0.00128674	0.000163122	3.06561e-15	178073	0.38338	-0.000970877	0.000166281	5.25831e-09	0
6	rs3819409	135525396	T	0.406005	-0.000998902	0.000161499	6.20277e-10	178073	0.406218	-0.000998902	0.000161499	6.20278e-10	0
6	rs2064792	164466497	C	0.462066	-0.00152168	0.00015897	1.04735e-21	178073	0.461506	-0.00152168	0.00015897	1.04736e-21	0
7	rs4721135	1912222	G	0.411118	0.00144398	0.00016099	2.98196e-19	178073	0.410968	0.00144398	0.00016099	2.98199e-19	0
7	rs9886239	50336551	C	0.330202	-0.00100278	0.000168156	2.47056e-09	178073	0.330186	-0.00100278	0.000168156	2.47056e-09	0
7	rs73725437	135327853	A	0.131536	-0.00136749	0.0002337	4.87229e-09	178073	0.130821	-0.00136749	0.0002337	4.8723e-09	0
7	rs75701347	149419635	G	0.112777	-0.00226105	0.000249668	1.35041e-19	178073	0.112811	-0.00226105	0.000249668	1.35042e-19	0
8	rs2979489	30280833	A	0.741881	0.00178045	0.000180761	6.87172e-23	178073	0.7416	0.00178045	0.000180761	6.8718e-23	0
11	rs10890839	108306236	A	0.409242	0.00156721	0.000160965	2.11018e-22	178073	0.408056	0.00156721	0.000160965	2.1102e-22	0
12	rs609018	4071901	G	0.434751	0.0011908	0.000159662	8.76755e-14	178073	0.434843	0.0011908	0.000159662	8.76758e-14	0
12	rs34322	12879570	C	0.522168	0.000871359	0.000158532	3.87571e-08	178073	0.522486	0.000871359	0.000158532	3.87572e-08	0
12	rs2193504	14557680	T	0.418634	0.000889066	0.000160632	3.11584e-08	178073	0.417863	0.000889066	0.000160632	3.11584e-08	0
12	rs61914392	26586829	G	0.0695782	0.00202347	0.000310276	6.96001e-11	178073	0.069537	0.00202347	0.000310276	6.96003e-11	0
12	rs35979828	54685880	T	0.0689661	0.0027595	0.000312313	9.94847e-19	178073	0.068959	0.0027595	0.000312313	9.94855e-19	0
13	rs9507983	28620036	C	0.372872	-0.000929094	0.000163353	1.28803e-08	178073	0.373106	-0.000929094	0.000163353	1.28803e-08	0
13	rs7330625	41573736	G	0.188572	-0.00132343	0.000201999	5.68987e-11	178073	0.1886	-0.00132343	0.000201999	5.68988e-11	0
14	rs117202504	96182912	A	0.043002	-0.00203126	0.000389731	1.86862e-07	178073	0.0430019	-0.00265789	0.00039166	1.15102e-11	0
14	rs56349439	101168739	A	0.127212	-0.00218739	0.000237168	2.89021e-20	178073	0.127214	-0.00218739	0.000237168	2.89023e-20	0
15	rs12902530	50369216	A	0.24146	-0.00103032	0.00018425	2.24511e-08	178073	0.24166	-0.00103032	0.00018425	2.24511e-08	0
16	rs3743503	81056441	G	0.127358	0.00159341	0.000236949	1.75959e-11	178073	0.12747	0.00159341	0.000236949	1.7596e-11	0
18	rs16978096	42146367	G	0.118842	0.00230708	0.000244676	4.13534e-21	178073	0.118973	0.00206869	0.000246715	5.07512e-17	0
18	rs17758695	60920854	T	0.0291397	-0.00747713	0.000470768	8.33269e-57	178073	0.029153	-0.00747713	0.000470768	8.33334e-57	0
19	rs34635674	33741951	G	0.337325	-0.000920815	0.00016718	3.63087e-08	178073	0.337053	-0.000920815	0.00016718	3.63087e-08	0
20	rs6089070	30377773	A	0.212475	-0.00222152	0.00019357	1.73005e-30	178073	0.212353	-0.00222152	0.00019357	1.73009e-30	0
25	rs6644615	1684071	C	0.808079	0.00104023	0.000190642	4.85727e-08	178073	0.810836	0.00104023	0.000190642	4.85728e-08	0
